# Supplementary material for: Differential associations between traumatic brain injury severity and four dementia phenotypes in military veterans
Source: Alzheimers Dement. 2026 Apr 25;22(4):e71370. doi: 10.1002/alz.71370 (PMC13109655; doi:10.1002/alz.71370)
Supplement: Supplementary file 1 — Supporting Information [file ALZ-22-e71370-s002.xlsx]

## Sheet: TBI ICD-9 Codes
Supplemental Table 1a. TBI ICD-9 Codes
ICD9	Description	AHFSB Severity Classification
310.2	Postconcussion Syndrome	Mild
800.0	closed fracture of vault of skull w/o mention of intracranial injury	Unclassified
800.00	closed fracture of vault of skull w/o mention of intracranial injury w/state of consciousness unspecified	Moderate
800.01	closed fracture of vault of skull w/o mention of intracranial injuryy w/o LOC	Moderate
800.02	closed fracture of vault of skull w/o mention of intracranial injury w/brief (< 1 hr) LOC	Moderate
800.03	closed fracture of vault of skull w/o mention of intracranial injury w/moderate (1-24 hrs) LOC	Moderate
800.04	closed fracture of vault of skull w/o mention of intracranial injury w/prolonged (> 24 hrs) LOC and return to pre-existing conscious level	Severe
800.05	closed fracture of vault of skull w/o mention of intracranial injury w/prolonged (>24 hrs) LOC w/o return to pre-existing conscious level	Severe
800.06	closed fracture of vault of skull w/o mention of intracranial injury w/LOC of unspecified duration	Moderate
800.09	closed fracture of vault of skull w/o mention of intracranial injury w/concussion unspecified	Moderate
800.1	closed fracture of vault of skull with cerebral laceration and contusion	Unclassified
800.10	closed fracture of vault of skull with cerebral laceration and contusion w/state of consciousness unspecified	Moderate
800.11	closed fracture of vault of skull with cerebral laceration and contusion w/o LOC	Moderate
800.12	closed fracture of vault of skull with cerebral laceration and contusion w/brief (<1 hr) LOC	Moderate
800.13	closed fracture of vault of skull with cerebral laceration and contusion w/moderate (1-24 hrs) LOC	Moderate
800.14	closed fracture of vault of skull with cerebral laceration and contusion w/prolonged (>24 hrs) LOC and return to pre-existing conscious level	Severe
800.15	closed fracture of vault of skull with cerebral laceration and contusion w/prolonged (>24 hrs) LOC w/o return to pre-existing conscious level	Severe
800.16	closed fracture of vault of skull with cerebral laceration and contusion w/LOC of unspecified duration	Moderate
800.19	closed fracture of vault of skull with cerebral laceration and contusion w/concussion unspecified	Moderate
800.2	closed fracture of vault of skull with subarachnoid subdural and extradural hemorrhage	Unclassified
800.20	closed fracture of vault of skull with subarachnoid subdural and extradural hemorrhage w/state of consciousness unspecified	Moderate
800.21	closed fracture of vault of skull with subarachnoid subdural and extradural hemorrhage w/o LOC	Moderate
800.22	closed fracture of vault of skull with subarachnoid subdural and extradural hemorrhage w/brief (<1 hr) LOC	Moderate
800.23	closed fracture of vault of skull with subarachnoid subdural and extradural hemorrhage w/moderate (1-24 hrs) LOC	Moderate
800.24	closed fracture of vault of skull with subarachnoid subdural and extradural hemorrhage w/prolonged (>24 hrs) LOC and return to pre-existing conscious level	Severe
800.25	closed fracture of vault of skull with subarachnoid subdural and extradural hemorrhage w/prolonged (>24 hrs) LOC w/o return to pre-existing conscious level	Severe
800.26	closed fracture of vault of skull with subarachnoid subdural and extradural hemorrhage w/LOC of unspecified duration	Moderate
800.29	closed fracture of vault of skull with subarachnoid subdural and extradural hemorrhage w/concussion unspecified	Moderate
800.3	closed fracture of vault of skull with other and unspecified intracranial hemorrhage	Unclassified
800.30	closed fracture of vault of skull with other and unspecified intracranial hemorrhage w/state of consciousness unspecified	Moderate
800.31	closed fracture of vault of skull with other and unspecified intracranial hemorrhage w/o LOC	Moderate
800.32	closed fracture of vault of skull with other and unspecified intracranial hemorrhagee w/brief (<1 hr) LOC	Moderate
800.33	closed fracture of vault of skull with other and unspecified intracranial hemorrhage w/moderate (1-24 hrs) LOC	Moderate
800.34	closed fracture of vault of skull with other and unspecified intracranial hemorrhage w/prolonged (>24 hrs) LOC and return to pre-existing conscious level	Severe
800.35	closed fracture of vault of skull with other and unspecified intracranial hemorrhage w/prolonged (>24 hrs) LOC w/o return to pre-existing conscious level	Severe
800.36	closed fracture of vault of skull with other and unspecified intracranial hemorrhage w/LOC of unspecified duration	Moderate
800.39	closed fracture of vault of skull with other and unspecified intracranial hemorrhage w/concussion unspecified	Moderate
800.4	closed fracture of vault of skull with intracranial injury of other and unspecified nature	Unclassified
800.40	closed fracture of vault of skull with intracranial injury of other and unspecified nature w/state of consciousness unspecified	Moderate
800.41	closed fracture of vault of skull with intracranial injury of other and unspecified nature w/o LOC	Moderate
800.42	closed fracture of vault of skull with intracranial injury of other and unspecified nature w/brief (<1 hr) LOC	Moderate
800.43	closed fracture of vault of skull with intracranial injury of other and unspecified nature w/moderate (1-24 hrs) LOC	Moderate
800.44	closed fracture of vault of skull with intracranial injury of other and unspecified nature w/prolonged (>24 hrs) LOC and return to pre-existing conscious level	Severe
800.45	closed fracture of vault of skull with intracranial injury of other and unspecified nature w/prolonged (>24 hrs) LOC w/o return to pre-existing conscious level	Severe
800.46	closed fracture of vault of skull with intracranial injury of other and unspecified nature w/LOC of unspecified duration	Moderate
800.49	closed fracture of vault of skull with intracranial injury of other and unspecified nature w/concussion unspecified	Moderate
800.5	open fracture of vault of skull w/o mention of intracranial injury	Unclassified
800.50	open fracture of vault of skull w/o mention of intracranial injury w/state of consciousness unspecified	Penetrating
800.51	open fracture of vault of skull w/o mention of intracranial injury w/o LOC	Penetrating
800.52	open fracture of vault of skull w/o mention of intracranial injury w/brief (<1 hr) LOC	Penetrating
800.53	open fracture of vault of skull w/o mention of intracranial injury w/moderate (1-24 hrs) LOC	Penetrating
800.54	open fracture of vault of skull w/o mention of intracranial injury w/prolonged (>24 hrs) LOC and return to pre-existing conscious level	Penetrating
800.55	open fracture of vault of skull w/o mention of intracranial injury w/prolonged (>24 hrs) LOC w/o return to pre-existing conscious level	Penetrating
800.56	open fracture of vault of skull w/o mention of intracranial injury w/LOC of unspecified duration	Penetrating
800.59	open fracture of vault of skull w/o mention of intracranial injury w/concussion unspecified	Penetrating
800.6	open fracture of vault of skull with cerebral laceration and contusion	Unclassified
800.60	open fracture of vault of skull with cerebral laceration and contusion w/state of consciousness unspecified	Penetrating
800.61	open fracture of vault of skull with cerebral laceration and contusion w/o LOC	Penetrating
800.62	open fracture of vault of skull with cerebral laceration and contusion w/brief (<1 hr) LOC	Penetrating
800.63	open fracture of vault of skull with cerebral laceration and contusion w/moderate (1-24 hrs) LOC	Penetrating
800.64	open fracture of vault of skull with cerebral laceration and contusion w/prolonged (>24 hrs) LOC and return to pre-existing conscious level	Penetrating
800.65	open fracture of vault of skull with cerebral laceration and contusion w/prolonged (>24 hrs) LOC w/o return to pre-existing conscious level	Penetrating
800.66	open fracture of vault of skull with cerebral laceration and contusion w/LOC of unspecified duration	Penetrating
800.69	open fracture of vault of skull with cerebral laceration and contusion w/concussion unspecified	Penetrating
800.7	open fracture of vault of skull with subarachnoid subdural and extradural hemorrhage	Unclassified
800.70	open fracture of vault of skull with subarachnoid subdural and extradural hemorrhage w/state of consciousness unspecified	Penetrating
800.71	open fracture of vault of skull with subarachnoid subdural and extradural hemorrhage w/o LOC	Penetrating
800.72	open fracture of vault of skull with subarachnoid subdural and extradural hemorrhage w/brief (<1 hr) LOC	Penetrating
800.73	open fracture of vault of skull with subarachnoid subdural and extradural hemorrhage w/moderate (1-24 hrs) LOC	Penetrating
800.74	open fracture of vault of skull with subarachnoid subdural and extradural hemorrhage w/prolonged (>24 hrs) LOC and return to pre-existing conscious level	Penetrating
800.75	open fracture of vault of skull with subarachnoid subdural and extradural hemorrhage w/prolonged (>24 hrs) LOC w/o return to pre-existing conscious level	Penetrating
800.76	open fracture of vault of skull with subarachnoid subdural and extradural hemorrhage w/LOC of unspecified duration	Penetrating
800.79	open fracture of vault of skull with subarachnoid subdural and extradural hemorrhage w/concussion unspecified	Penetrating
800.8	open fracture of vault of skull with other and unspecified intracranial hemorrhage	Unclassified
800.80	open fracture of vault of skull with other and unspecified intracranial hemorrhage w/state of consciousness unspecified	Penetrating
800.81	open fracture of vault of skull with other and unspecified intracranial hemorrhage w/o LOC	Penetrating
800.82	open fracture of vault of skull with other and unspecified intracranial hemorrhage w/brief (<1 hr) LOC	Penetrating
800.83	open fracture of vault of skull with other and unspecified intracranial hemorrhage w/moderate (1-24 hrs) LOC	Penetrating
800.84	open fracture of vault of skull with other and unspecified intracranial hemorrhage w/prolonged (>24 hrs) LOC and return to pre-existing conscious level	Penetrating
800.85	open fracture of vault of skull with other and unspecified intracranial hemorrhage w/prolonged (>24 hrs) LOC w/o return to pre-existing conscious level	Penetrating
800.86	open fracture of vault of skull with other and unspecified intracranial hemorrhage w/LOC of unspecified duration	Penetrating
800.89	open fracture of vault of skull with other and unspecified intracranial hemorrhage w/concussion unspecified	Penetrating
800.9	open fracture of vault of skull with intracranial injury of other and unspecified nature	Unclassified
800.90	open fracture of vault of skull with intracranial injury of other and unspecified nature w/state of consciousness unspecified	Penetrating
800.91	open fracture of vault of skull with intracranial injury of other and unspecified nature w/o LOC	Penetrating
800.92	open fracture of vault of skull with intracranial injury of other and unspecified nature w/brief (<1 hr) LOC	Penetrating
800.93	open fracture of vault of skull with intracranial injury of other and unspecified nature w/moderate (1-24 hrs) LOC	Penetrating
800.94	open fracture of vault of skull with intracranial injury of other and unspecified nature w/prolonged (>24 hrs) LOC and return to pre-existing conscious level	Penetrating
800.95	open fracture of vault of skull with intracranial injury of other and unspecified nature w/prolonged (>24 hrs) LOC w/o return to pre-existing conscious level	Penetrating
800.96	open fracture of vault of skull with intracranial injury of other and unspecified nature w/LOC of unspecified duration	Penetrating
800.99	open fracture of vault of skull with intracranial injury of other and unspecified nature w/concussion unspecified	Penetrating
801.0	closed fracture of base of skull w/o mention of intracranial injury	Unclassified
801.00	closed fracture of base of skull w/o mention of intracranial injury w/state of consciousness unspecified	Moderate
801.01	closed fracture of base of skull w/o mention of intracranial injury w/o LOC	Moderate
801.02	closed fracture of base of skull w/o mention of intracranial injury w/brief (<1 hr) LOC	Moderate
801.03	closed fracture of base of skull w/o mention of intracranial injury w/moderate (1-24 hrs) LOC	Moderate
801.04	closed fracture of base of skull w/o mention of intracranial injury w/prolonged (>24 hrs) LOC and return to pre-existing conscious level	Severe
801.05	closed fracture of base of skull w/o mention of intracranial injury w/prolonged (>24 hrs) LOC w/o return to pre-existing conscious level	Severe
801.06	closed fracture of base of skull w/o mention of intracranial injury w/LOC of unspecified duration	Moderate
801.09	closed fracture of base of skull w/o mention of intracranial injury w/concussion unspecified	Moderate
801.1	closed rracture of base of skull with cerebral laceration and contusion	Unclassified
801.10	closed rracture of base of skull with cerebral laceration and contusion w/state of consciousness unspecified	Moderate
801.11	closed rracture of base of skull with cerebral laceration and contusion w/o LOC	Moderate
801.12	closed rracture of base of skull with cerebral laceration and contusion w/brief (<1 hr) LOC	Moderate
801.13	closed rracture of base of skull with cerebral laceration and contusion w/moderate (1-24 hrs) LOC	Moderate
801.14	closed rracture of base of skull with cerebral laceration and contusion w/prolonged (>24 hrs) LOC and return to pre-existing conscious level	Severe
801.15	closed rracture of base of skull with cerebral laceration and contusion w/prolonged (>24 hrs) LOC w/o return to pre-existing conscious level	Severe
801.16	closed rracture of base of skull with cerebral laceration and contusion w/LOC of unspecified duration	Moderate
801.19	closed rracture of base of skull with cerebral laceration and contusion w/concussion unspecified	Moderate
801.2	closed fracture of base of skull with subarachnoid subdural and extradural hemorrhage	Unclassified
801.20	closed fracture of base of skull with subarachnoid subdural and extradural hemorrhage w/state of consciousness unspecified	Moderate
801.21	closed fracture of base of skull with subarachnoid subdural and extradural hemorrhage w/o LOC	Moderate
801.22	closed fracture of base of skull with subarachnoid subdural and extradural hemorrhage w/brief (<1 hr) LOC	Moderate
801.23	closed fracture of base of skull with subarachnoid subdural and extradural hemorrhage w/moderate (1-24 hrs) LOC	Moderate
801.24	closed fracture of base of skull with subarachnoid subdural and extradural hemorrhage w/prolonged (>24 hrs) LOC and return to pre-existing conscious level	Severe
801.25	closed fracture of base of skull with subarachnoid subdural and extradural hemorrhage w/prolonged (>24 hrs) LOC w/o return to pre-existing conscious level	Severe
801.26	closed fracture of base of skull with subarachnoid subdural and extradural hemorrhage w/LOC of unspecified duration	Moderate
801.29	closed fracture of base of skull with subarachnoid subdural and extradural hemorrhage w/concussion unspecified	Moderate
801.3	closed fracture of base of skull with other and unspecified intracranial hemorrhage	Unclassified
801.30	closed fracture of base of skull with other and unspecified intracranial hemorrhage w/state of consciousness unspecified	Moderate
801.31	closed fracture of base of skull with other and unspecified intracranial hemorrhage w/o LOC	Moderate
801.32	closed fracture of base of skull with other and unspecified intracranial hemorrhage w/brief (<1 hr) LOC	Moderate
801.33	closed fracture of base of skull with other and unspecified intracranial hemorrhage w/moderate (1-24 hrs) LOC	Moderate
801.34	closed fracture of base of skull with other and unspecified intracranial hemorrhage w/prolonged (>24 hrs) LOC and return to pre-existing conscious level	Severe
801.35	closed fracture of base of skull with other and unspecified intracranial hemorrhage w/prolonged (>24 hrs) LOC w/o return to pre-existing conscious level	Severe
801.36	closed fracture of base of skull with other and unspecified intracranial hemorrhage w/LOC of unspecified duration	Moderate
801.39	closed fracture of base of skull with other and unspecified intracranial hemorrhage w/concussion unspecified	Moderate
801.4	closed fracture of base of skull with intracranial injury of other and unspecified nature	Unclassified
801.40	closed fracture of base of skull with intracranial injury of other and unspecified nature w/state of consciousness unspecified	Moderate
801.41	closed fracture of base of skull with intracranial injury of other and unspecified nature w/o LOC	Moderate
801.42	closed fracture of base of skull with intracranial injury of other and unspecified nature w/brief (<1 hr) LOC	Moderate
801.43	closed fracture of base of skull with intracranial injury of other and unspecified nature w/moderate (1-24 hrs) LOC	Moderate
801.44	closed fracture of base of skull with intracranial injury of other and unspecified nature w/prolonged (>24 hrs) LOC and return to pre-existing conscious level	Severe
801.45	closed fracture of base of skull with intracranial injury of other and unspecified nature w/prolonged (>24 hrs) LOC w/o return to pre-existing conscious level	Severe
801.46	closed fracture of base of skull with intracranial injury of other and unspecified nature w/LOC of unspecified duration	Moderate
801.49	closed fracture of base of skull with intracranial injury of other and unspecified nature w/concussion unspecified	Moderate
801.5	open fracture of base of skull w/o mention of intracranial injury	Unclassified
801.50	open fracture of base of skull w/o mention of intracranial injury w/state of consciousness unspecified	Penetrating
801.51	open fracture of base of skull w/o mention of intracranial injury w/o LOC	Penetrating
801.52	open fracture of base of skull w/o mention of intracranial injury w/brief (<1 hr) LOC	Penetrating
801.53	open fracture of base of skull w/o mention of intracranial injury w/moderate (1-24 hrs) LOC	Penetrating
801.54	open fracture of base of skull w/o mention of intracranial injury w/prolonged (>24 hrs) LOC and return to pre-existing conscious level	Penetrating
801.55	open fracture of base of skull w/o mention of intracranial injury w/prolonged (>24 hrs) LOC w/o return to pre-existing conscious level	Penetrating
801.56	open fracture of base of skull w/o mention of intracranial injury w/LOC of unspecified duration	Penetrating
801.59	open fracture of base of skull w/o mention of intracranial injury w/concussion unspecified	Penetrating
801.6	open fracture of base of skull with cerebral laceration and contusion	Unclassified
801.60	open fracture of base of skull with cerebral laceration and contusion w/state of consciousness unspecified	Penetrating
801.61	open fracture of base of skull with cerebral laceration and contusion w/o LOC	Penetrating
801.62	open fracture of base of skull with cerebral laceration and contusion w/brief (<1 hr) LOC	Penetrating
801.63	open fracture of base of skull with cerebral laceration and contusion w/moderate (1-24 hrs) LOC	Penetrating
801.64	open fracture of base of skull with cerebral laceration and contusion w/prolonged (>24 hrs) LOC and return to pre-existing conscious level	Penetrating
801.65	open fracture of base of skull with cerebral laceration and contusion w/prolonged (>24 hrs) LOC w/o return to pre-existing conscious level	Penetrating
801.66	open fracture of base of skull with cerebral laceration and contusion w/LOC of unspecified duration	Penetrating
801.69	open fracture of base of skull with cerebral laceration and contusion w/concussion unspecified	Penetrating
801.7	open fracture of base of skull with subarachnoid subdural and extradural hemorrhage	Unclassified
801.70	open fracture of base of skull with subarachnoid subdural and extradural hemorrhage w/state of consciousness unspecified	Penetrating
801.71	open fracture of base of skull with subarachnoid subdural and extradural hemorrhage w/o LOC	Penetrating
801.72	open fracture of base of skull with subarachnoid subdural and extradural hemorrhage w/brief (<1 hr) LOC	Penetrating
801.73	open fracture of base of skull with subarachnoid subdural and extradural hemorrhage w/moderate (1-24 hrs) LOC	Penetrating
801.74	open fracture of base of skull with subarachnoid subdural and extradural hemorrhage w/prolonged (>24 hrs) LOC and return to pre-existing conscious level	Penetrating
801.75	open fracture of base of skull with subarachnoid subdural and extradural hemorrhage w/prolonged (>24 hrs) LOC w/o return to pre-existing conscious level	Penetrating
801.76	open fracture of base of skull with subarachnoid subdural and extradural hemorrhage w/LOC of unspecified duration	Penetrating
801.79	open fracture of base of skull with subarachnoid subdural and extradural hemorrhage w/concussion unspecified	Penetrating
801.8	open fracture of base of skull with other and unspecified intracranial hemorrhage	Unclassified
801.80	open fracture of base of skull with other and unspecified intracranial hemorrhage w/state of consciousness unspecified	Penetrating
801.81	open fracture of base of skull with other and unspecified intracranial hemorrhage w/o LOC	Penetrating
801.82	open fracture of base of skull with other and unspecified intracranial hemorrhage w/brief (<1 hr) LOC	Penetrating
801.83	open fracture of base of skull with other and unspecified intracranial hemorrhage w/moderate (1-24 hrs) LOC	Penetrating
801.84	open fracture of base of skull with other and unspecified intracranial hemorrhage w/prolonged (>24 hrs) LOC and return to pre-existing conscious level	Penetrating
801.85	open fracture of base of skull with other and unspecified intracranial hemorrhage w/prolonged (>24 hrs) LOC w/o return to pre-existing conscious level	Penetrating
801.86	open fracture of base of skull with other and unspecified intracranial hemorrhage w/LOC of unspecified duration	Penetrating
801.89	open fracture of base of skull with other and unspecified intracranial hemorrhage w/concussion unspecified	Penetrating
801.9	open fracture of base of skull with intracranial injury of other and unspecified nature	Unclassified
801.90	open fracture of base of skull with intracranial injury of other and unspecified nature w/state of consciousness unspecified	Penetrating
801.91	open fracture of base of skull with intracranial injury of other and unspecified nature w/o LOC	Penetrating
801.92	open fracture of base of skull with intracranial injury of other and unspecified nature w/brief (<1 hr) LOC	Penetrating
801.93	open fracture of base of skull with intracranial injury of other and unspecified nature w/moderate (1-24 hrs) LOC	Penetrating
801.94	open fracture of base of skull with intracranial injury of other and unspecified nature w/prolonged (>24 hrs) LOC and return to pre-existing conscious level	Penetrating
801.95	open fracture of base of skull with intracranial injury of other and unspecified nature w/prolonged (>24 hrs) LOC w/o return to pre-existing conscious level	Penetrating
801.96	open fracture of base of skull with intracranial injury of other and unspecified nature w/LOC of unspecified duration	Penetrating
801.99	open fracture of base of skull with intracranial injury of other and unspecified nature w/concussion unspecified	Penetrating
803.0	other closed skull fracture w/o mention of intracranial injury	Unclassified
803.00	other closed skull fracture w/o mention of intracranial injury w/state of consciousness unspecified	Moderate
803.01	other closed skull fracture w/o mention of intracranial injury w/o LOC	Moderate
803.02	other closed skull fracture w/o mention of intracranial injury w/brief (<1 hr) LOC	Moderate
803.03	other closed skull fracture w/o mention of intracranial injury w/moderate (1-24 hrs) LOC	Moderate
803.04	other closed skull fracture w/o mention of intracranial injury w/prolonged (>24 hrs) LOC and return to pre-existing conscious level	Severe
803.05	other closed skull fracture w/o mention of intracranial injury w/prolonged (>24 hrs) LOC w/o return to pre-existing conscious level	Severe
803.06	other closed skull fracture w/o mention of intracranial injury w/LOC of unspecified duration	Moderate
803.09	other closed skull fracture w/o mention of intracranial injury w/concussion unspecified	Moderate
803.1	other closed skull fracture with cerebral laceration and contusion	Unclassified
803.10	other closed skull fracture with cerebral laceration and contusion w/state of consciousness unspecified	Moderate
803.11	other closed skull fracture with cerebral laceration and contusion w/o LOC	Moderate
803.12	other closed skull fracture with cerebral laceration and contusion w/brief (<1 hr) LOC	Moderate
803.13	other closed skull fracture with cerebral laceration and contusion w/moderate (1-24 hrs) LOC	Moderate
803.14	other closed skull fracture with cerebral laceration and contusion w/prolonged (>24 hrs) LOC and return to pre-existing conscious level	Severe
803.15	other closed skull fracture with cerebral laceration and contusion w/prolonged (>24 hrs) LOC w/o return to pre-existing conscious level	Severe
803.16	other closed skull fracture with cerebral laceration and contusion w/LOC of unspecified duration	Moderate
803.19	other closed skull fracture with cerebral laceration and contusion w/concussion unspecified	Moderate
803.2	other closed skull fracture with subarachnoid subdural and extradural hemorrhage	Unclassified
803.20	other closed skull fracture with subarachnoid subdural and extradural hemorrhage w/state of consciousness unspecified	Moderate
803.21	other closed skull fracture with subarachnoid subdural and extradural hemorrhage w/o LOC	Moderate
803.22	other closed skull fracture with subarachnoid subdural and extradural hemorrhage w/brief (<1 hr) LOC	Moderate
803.23	other closed skull fracture with subarachnoid subdural and extradural hemorrhage w/moderate (1-24 hrs) LOC	Moderate
803.24	other closed skull fracture with subarachnoid subdural and extradural hemorrhage w/prolonged (>24 hrs) LOC and return to pre-existing conscious level	Severe
803.25	other closed skull fracture with subarachnoid subdural and extradural hemorrhage w/prolonged (>24 hrs) LOC w/o return to pre-existing conscious level	Severe
803.26	other closed skull fracture with subarachnoid subdural and extradural hemorrhage w/LOC of unspecified duration	Moderate
803.29	other closed skull fracture with subarachnoid subdural and extradural hemorrhage w/concussion unspecified	Moderate
803.3	closed skull fracture with other and unspecified intracranial hemorrhage	Unclassified
803.30	closed skull fracture with other and unspecified intracranial hemorrhage w/state of Unconsciousness Unspecified	Moderate
803.31	closed skull fracture with other and unspecified intracranial hemorrhage w/o LOC	Moderate
803.32	closed skull fracture with other and unspecified intracranial hemorrhage w/brief (<1 hr) LOC	Moderate
803.33	closed skull fracture with other and unspecified intracranial hemorrhage w/moderate (1-24 hrs) LOC	Moderate
803.34	closed skull fracture with other and unspecified intracranial hemorrhage w/prolonged (>24 hrs) LOC and return to pre-existing conscious level	Severe
803.35	closed skull fracture with other and unspecified intracranial hemorrhage w/prolonged (>24 hrs) LOC w/o return to pre-existing conscious level	Severe
803.36	closed skull fracture with other and unspecified intracranial hemorrhage w/LOC of unspecified duration	Moderate
803.39	closed skull fracture with other and unspecified intracranial hemorrhage w/concussion unspecified	Moderate
803.4	other closed skull fracture with intracranial injury of other and unspecified nature	Unclassified
803.40	other closed skull fracture with intracranial injury of other and unspecified nature w/state of consciousness unspecified	Moderate
803.41	other closed skull fracture with intracranial injury of other and unspecified nature w/o LOC	Moderate
803.42	other closed skull fracture with intracranial injury of other and unspecified nature w/brief (<1 hr) LOC	Moderate
803.43	other closed skull fracture with intracranial injury of other and unspecified nature w/moderate (1-24 hrs) LOC	Moderate
803.44	other closed skull fracture with intracranial injury of other and unspecified nature w/prolonged (>24 hrs) LOC and return to pre-existing conscious level	Severe
803.45	other closed skull fracture with intracranial injury of other and unspecified nature w/prolonged (>24 hrs) LOC w/o return to pre-existing conscious level	Severe
803.46	other closed skull fracture with intracranial injury of other and unspecified nature w/LOC of unspecified duration	Moderate
803.49	other closed skull fracture with intracranial injury of other and unspecified nature w/concussion unspecified	Moderate
803.5	other open skull fracture w/o mention of intracranial injury	Unclassified
803.50	other open skull fracture w/o mention of intracranial injury w/state of consciousness unspecified	Penetrating
803.51	other open skull fracture w/o mention of intracranial injury w/o LOC	Penetrating
803.52	other open skull fracture w/o mention of intracranial injury w/brief (<1 hr) LOC	Penetrating
803.53	other open skull fracture w/o mention of intracranial injury w/moderate (1-24 hrs) LOC	Penetrating
803.54	other open skull fracture w/o mention of intracranial injury w/prolonged (>24 hrs) LOC and return to pre-existing conscious level	Penetrating
803.55	other open skull fracture w/o mention of intracranial injury w/prolonged (>24 hrs) LOC w/o return to pre-existing conscious level	Penetrating
803.56	other open skull fracture w/o mention of intracranial injury w/LOC of unspecified duration	Penetrating
803.59	other open skull fracture w/o mention of intracranial injury w/concussion unspecified	Penetrating
803.6	other open skull fracture with cerebral laceration and contusion	Unclassified
803.60	other open skull fracture with cerebral laceration and contusion w/state of consciousness unspecified	Penetrating
803.61	other open skull fracture with cerebral laceration and contusion w/o LOC	Penetrating
803.62	other open skull fracture with cerebral laceration and contusion w/brief (<1 hr) LOC	Penetrating
803.63	other open skull fracture with cerebral laceration and contusion w/moderate (1-24 hrs) LOC	Penetrating
803.64	other open skull fracture with cerebral laceration and contusion w/prolonged (>24 hrs) LOC and return to pre-existing conscious level	Penetrating
803.65	other open skull fracture with cerebral laceration and contusion w/prolonged (>24 hrs) LOC w/o return to pre-existing conscious level	Penetrating
803.66	other open skull fracture with cerebral laceration and contusion w/LOC of unspecified duration	Penetrating
803.69	other open skull fracture with cerebral laceration and contusion w/concussion unspecified	Penetrating
803.7	other open skull fracture with subarachnoid subdural and extradural hemorrhage	Unclassified
803.70	other open skull fracture with subarachnoid subdural and extradural hemorrhage w/state of consciousness unspecified	Penetrating
803.71	other open skull fracture with subarachnoid subdural and extradural hemorrhage w/o LOC	Penetrating
803.72	other open skull fracture with subarachnoid subdural and extradural hemorrhage w/brief (<1 hr) LOC	Penetrating
803.73	other open skull fracture with subarachnoid subdural and extradural hemorrhage w/moderate (1-24 hrs) LOC	Penetrating
803.74	other open skull fracture with subarachnoid subdural and extradural hemorrhage w/prolonged (>24 hrs) LOC and return to pre-existing conscious level	Penetrating
803.75	other open skull fracture with subarachnoid subdural and extradural hemorrhage w/prolonged (>24 hrs) LOC w/o return to pre-existing conscious level	Penetrating
803.76	other open skull fracture with subarachnoid subdural and extradural hemorrhage w/LOC of unspecified duration	Penetrating
803.79	other open skull fracture with subarachnoid subdural and extradural hemorrhage w/concussion unspecified	Penetrating
803.8	other open skull fracture with other and unspecified intracranial hemorrhage	Unclassified
803.80	other open skull fracture with other and unspecified intracranial hemorrhage w/state of consciousness unspecified	Penetrating
803.81	other open skull fracture with other and unspecified intracranial hemorrhage w/o LOC	Penetrating
803.82	other open skull fracture with other and unspecified intracranial hemorrhage w/brief (<1 hr) LOC	Penetrating
803.83	other open skull fracture with other and unspecified intracranial hemorrhage w/moderate (1-24 hrs) LOC	Penetrating
803.84	other open skull fracture with other and unspecified intracranial hemorrhage w/prolonged (>24 hrs) LOC and return to pre-existing conscious level	Penetrating
803.85	other open skull fracture with other and unspecified intracranial hemorrhage w/prolonged (>24 hrs) LOC w/o return to pre-existing conscious level	Penetrating
803.86	other open skull fracture with other and unspecified intracranial hemorrhage w/LOC of unspecified duration	Penetrating
803.89	other open skull fracture with other and unspecified intracranial hemorrhage w/concussion unspecified	Penetrating
803.9	other open skull fracture with intracranial injury of other and unspecified nature	Unclassified
803.90	other open skull fracture with intracranial injury of other and unspecified nature w/state of consciousness unspecified	Penetrating
803.91	other open skull fracture with intracranial injury of other and unspecified nature w/o LOC	Penetrating
803.92	other open skull fracture with intracranial injury of other and unspecified nature w/brief (<1 hr) LOC	Penetrating
803.93	other open skull fracture with intracranial injury of other and unspecified nature w/moderate (1-24 hrs) LOC	Penetrating
803.94	other open skull fracture with intracranial injury of other and unspecified nature w/prolonged (>24 hrs) LOC and return to pre-existing conscious level	Penetrating
803.95	other open skull fracture with intracranial injury of other and unspecified nature w/prolonged (>24 hrs) LOC w/o return to pre-existing conscious level	Penetrating
803.96	other open skull fracture with intracranial injury of other and unspecified nature w/LOC of unspecified duration	Penetrating
803.99	other open skull fracture with intracranial injury of other and unspecified nature w/concussion unspecified	Penetrating
804.0	closed fractures involving skull or face with other bones w/o mention of intracranial injury	Unclassified
804.00	closed fractures involving skull or face with other bones, w/o mention of intractranial injury, w/state of consciousness unspecified	Moderate
804.01	closed fractures involving skull or face with other bones, w/o mention of intractranial injury, w/o LOC	Moderate
804.02	closed fractures involving skull or face with other bones, w/o mention of intractranial injury, w/brief (<1 hr) LOC	Moderate
804.03	closed fractures involving skull or face with other bones, w/o mention of intractranial injury, w/moderate (1-24 hrs) LOC	Moderate
804.04	closed fractures involving skull or face with other bones, w/o mention of intractranial injury, w/prolonged (>24 hrs) LOC and return to pre-existing conscious level	Severe
804.05	closed fractures involving skull or face with other bones, w/o mention of intractranial injury, w/prolonged (>24 hrs) LOC w/o return to pre-existing conscious level	Severe
804.06	closed fractures involving skull or face with other bones, w/o mention of intractranial injury, w/LOC of unspecified duration	Moderate
804.09	closed fractures involving skull or face with other bones, w/o mention of intractranial injury, w/concussion unspecified	Moderate
804.1	closed fractures involving skull or face with other bones with cerebral laceration and contusion	Unclassified
804.10	closed fractures involving skull or face with other bones with cerebral laceration and contusion w/state of consciousness unspecified	Moderate
804.11	closed fractures involving skull or face with other bones with cerebral laceration and contusion w/o LOC	Moderate
804.12	closed fractures involving skull or face with other bones with cerebral laceration and contusion w/brief (<1 hr) LOC	Moderate
804.13	closed fractures involving skull or face with other bones with cerebral laceration and contusion w/moderate (1-24 hrs) LOC	Moderate
804.14	closed fractures involving skull or face with other bones with cerebral laceration and contusion w/prolonged (>24 hrs) LOC and return to pre-existing conscious level	Severe
804.15	closed fractures involving skull or face with other bones with cerebral laceration and contusion w/prolonged (>24 hrs) LOC w/o return to pre-existing conscious level	Severe
804.16	closed fractures involving skull or face with other bones with cerebral laceration and contusion w/LOC of unspecified duration	Moderate
804.19	closed fractures involving skull or face with other bones with cerebral laceration and contusion w/concussion unspecified	Moderate
804.2	closed fractures involving skull or face with other bones with subarachnoid subdural and extradural hemorrhage	Unclassified
804.20	closed fractures involving skull or face with other bones with subarachnoid subdural and extradural hemorrhage w/state of consciousness unspecified	Moderate
804.21	closed fractures involving skull or face with other bones with subarachnoid subdural and extradural hemorrhage w/o LOC	Moderate
804.22	closed fractures involving skull or face with other bones with subarachnoid subdural and extradural hemorrhage w/brief (<1 hr) LOC	Moderate
804.23	closed fractures involving skull or face with other bones with subarachnoid subdural and extradural hemorrhage w/moderate (1-24 hrs) LOC	Moderate
804.24	closed fractures involving skull or face with other bones with subarachnoid subdural and extradural hemorrhage w/prolonged (>24 hrs) LOC and return to pre-existing conscious level	Severe
804.25	closed fractures involving skull or face with other bones with subarachnoid subdural and extradural hemorrhage w/prolonged (>24 hrs) LOC w/o return to pre-existing conscious level	Severe
804.26	closed fractures involving skull or face with other bones with subarachnoid subdural and extradural hemorrhage w/LOC of unspecified duration	Moderate
804.29	closed fractures involving skull or face with other bones with subarachnoid subdural and extradural hemorrhage w/concussion unspecified	Moderate
804.3	closed fractures involving skull or face with other bones with other and unspecified intracranial hemorrhage	Unclassified
804.30	closed fractures involving skull or face with other bones with other and unspecified intracranial hemorrhage w/state of consciousness unspecified	Moderate
804.31	closed fractures involving skull or face with other bones with other and unspecified intracranial hemorrhage w/o LOC	Moderate
804.32	closed fractures involving skull or face with other bones with other and unspecified intracranial hemorrhage w/brief (<1 hr) LOC	Moderate
804.33	closed fractures involving skull or face with other bones with other and unspecified intracranial hemorrhage w/moderate (1-24 hrs) LOC	Moderate
804.34	closed fractures involving skull or face with other bones with other and unspecified intracranial hemorrhage w/prolonged (>24 hrs) LOC and return to pre- existing conscious level	Severe
804.35	closed fractures involving skull or face with other bones with other and unspecified intracranial hemorrhage w/prolonged (>24 hrs) LOC w/o return to pre-existing conscious level	Severe
804.36	closed fractures involving skull or face with other bones with other and unspecified intracranial hemorrhage w/LOC of unspecified duration	Moderate
804.39	closed fractures involving skull or face with other bones with other and unspecified intracranial hemorrhage w/concussion unspecified	Moderate
804.4	closed fractures involving skull or face with other bones with intracranial injury of other and unspecified nature	Unclassified
804.40	closed fractures involving skull or face with other bones with intracranial injury of other and unspecified nature w/state of consciousness unspecified	Moderate
804.41	closed fractures involving skull or face with other bones with intracranial injury of other and unspecified nature w/o LOC	Moderate
804.42	closed fractures involving skull or face with other bones with intracranial injury of other and unspecified nature w/brief (<1 hr) LOC	Moderate
804.43	closed fractures involving skull or face with other bones with intracranial injury of other and unspecified nature w/moderate (1-24 hrs) LOC	Moderate
804.44	closed fractures involving skull or face with other bones with intracranial injury of other and unspecified nature w/prolonged (>24 hrs) LOC and return to pre-existing conscious level	Severe
804.45	closed fractures involving skull or face with other bones with intracranial injury of other and unspecified nature w/prolonged (>24 hrs) LOC w/o return to pre-existing conscious level	Severe
804.46	closed fractures involving skull or face with other bones with intracranial injury of other and unspecified nature w/LOC of unspecified duration	Moderate
804.49	closed fractures involving skull or face with other bones with intracranial injury of other and unspecified nature w/concussion unspecified	Moderate
804.5	open fractures involving skull or face with other bones w/o mention of intracranial injury	Unclassified
804.50	open fractures involving skull or face with other bones w/o mention of intracranial injury w/state of consciousness unspecified	Penetrating
804.51	open fractures involving skull or face with other bones w/o mention of intracranial injury w/o LOC	Penetrating
804.52	open fractures involving skull or face with other bones w/o mention of intracranial injury w/brief (<1 hr) LOC	Penetrating
804.53	open fractures involving skull or face with other bones w/o mention of intracranial injury w/moderate (1-24 hrs) LOC	Penetrating
804.54	open fractures involving skull or face with other bones w/o mention of intracranial injury w/prolonged (>24 hrs) LOC and return to pre-existing conscious level	Penetrating
804.55	open fractures involving skull or face with other bones w/o mention of intracranial injury w/prolonged (>24 hrs) LOC w/o return to pre-existing conscious level	Penetrating
804.56	open fractures involving skull or face with other bones w/o mention of intracranial injury w/LOC of unspecified duration	Penetrating
804.59	open fractures involving skull or face with other bones w/o mention of intracranial injury w/concussion unspecified	Penetrating
804.6	open fractures involving skull or face with other bones with cerebral laceration and contusion	Unclassified
804.60	open fractures involving skull or face with other bones with cerebral laceration and contusion w/state of consciousness unspecified	Penetrating
804.61	open fractures involving skull or face with other bones with cerebral laceration and contusion w/o LOC	Penetrating
804.62	open fractures involving skull or face with other bones with cerebral laceration and contusion w/brief (<1 hr) LOC	Penetrating
804.63	open fractures involving skull or face with other bones with cerebral laceration and contusion w/moderate (1-24 hrs) LOC	Penetrating
804.64	open fractures involving skull or face with other bones with cerebral laceration and contusion w/prolonged (>24 hrs) LOC and return to pre-existing conscious level	Penetrating
804.65	open fractures involving skull or face with other bones with cerebral laceration and contusion w/prolonged (>24 hrs) LOC w/o return to pre-existing conscious level	Penetrating
804.66	open fractures involving skull or face with other bones with cerebral laceration and contusion w/LOC of unspecified duration	Penetrating
804.69	open fractures involving skull or face with other bones with cerebral laceration and contusion w/concussion unspecified	Penetrating
804.7	open fractures involving skull or face with other bones with subarachnoid subdural and extradural hemorrhage	Unclassified
804.70	open fractures involving skull or face with other bones with subarachnoid subdural and extradural hemorrhage w/state of consciousness unspecified	Penetrating
804.71	open fractures involving skull or face with other bones with subarachnoid subdural and extradural hemorrhage w/o LOC	Penetrating
804.72	open fractures involving skull or face with other bones with subarachnoid subdural and extradural hemorrhage w/brief (<1 hr) LOC	Penetrating
804.73	open fractures involving skull or face with other bones with subarachnoid subdural and extradural hemorrhage w/moderate (1-24 hrs) LOC	Penetrating
804.74	open fractures involving skull or face with other bones with subarachnoid subdural and extradural hemorrhage w/prolonged (>24 hrs) LOC and return to pre-existing conscious level	Penetrating
804.75	open fractures involving skull or face with other bones with subarachnoid subdural and extradural hemorrhage w/prolonged (>24 hrs) LOC w/o return to pre-existing conscious level	Penetrating
804.76	open fractures involving skull or face with other bones with subarachnoid subdural and extradural hemorrhage w/LOC of unspecified duration	Penetrating
804.79	open fractures involving skull or face with other bones with subarachnoid subdural and extradural hemorrhage w/concussion unspecified	Penetrating
804.8	open fractures involving skull or face with other bones with other and unspecified intracranial hemorrhage	Unclassified
804.80	open fractures involving skull or face with other bones with other and unspecified intracranial hemorrhage w/state of consciousness unspecified	Penetrating
804.81	open fractures involving skull or face with other bones with other and unspecified intracranial hemorrhage w/o LOC	Penetrating
804.82	open fractures involving skull or face with other bones with other and unspecified intracranial hemorrhage w/brief (<1 hr) LOC	Penetrating
804.83	open fractures involving skull or face with other bones with other and unspecified intracranial hemorrhage w/moderate (1-24 hrs) LOC	Penetrating
804.84	open fractures involving skull or face with other bones with other and unspecified intracranial hemorrhage w/prolonged (>24 hrs) LOC and return to pre-existing conscious level	Penetrating
804.85	open fractures involving skull or face with other bones with other and unspecified intracranial hemorrhage w/prolonged (>24 hrs) Loss Consciousness w/o return to pre-existing conscious level	Penetrating
804.86	open fractures involving skull or face with other bones with other and unspecified intracranial hemorrhage w/LOC of unspecified duration	Penetrating
804.89	open fractures involving skull or face with other bones with other and unspecified intracranial hemorrhage w/concussion unspecified	Penetrating
804.9	open fractures involving skull or face with other bones with intracranial injury of other and unspecified nature	Unclassified
804.90	open fractures involving skull or face with other bones with intracranial injury of other and unspecified nature w/state of consciousness unspecified	Penetrating
804.91	open fractures involving skull or face with other bones with intracranial injury of other and unspecified nature w/o LOC	Penetrating
804.92	open fractures involving skull or face with other bones with intracranial injury of other and unspecified nature w/brief (<1 hr) LOC	Penetrating
804.93	open fractures involving skull or face with other bones with intracranial injury of other and unspecified nature w/moderate (1-24 hrs) LOC	Penetrating
804.94	open fractures involving skull or face with other bones with intracranial injury of other and unspecified nature w/prolonged (>24 hrs) LOC and return to pre-existing conscious level	Penetrating
804.95	open fractures involving skull or face with other bones with intracranial injury of other and unspecified nature w/prolonged (>24 hrs) LOC w/o return to pre-existing conscious level	Penetrating
804.96	open fractures involving skull or face with other bones with intracranial injury of other and unspecified nature w/LOC of unspecified duration	Penetrating
804.99	open fractures involving skull or face with other bones with intracranial injury of other and unspecified nature w/concussion unspecified	Penetrating
850	concussion	Mild
850.0	concussion w/o LOC	Mild
850.1	concussion w/brief LOC	Mild
850.11	concussion w/LOC of 30 min or less	Mild
850.12	concussion w/LOC From 31-59 min	Moderate
850.2	concussion w/moderate LOC	Moderate
850.3	concussion w/prolonged LOC and return to pre-existing conscious level	Severe
850.4	concussion w/prolonged LOC w/o return to pre-existing conscious level	Severe
850.5	concussion w/LOC of unspecified duration	Mild
850.9	concussion unspecified	Mild
851.0	cortex (cerebral) contusion w/o mention of open intracranial wound	Unclassified
851.00	cortex (cerebral) contusion w/o mention of open intracranial wound, state of consciousness unspecified	Moderate
851.01	cortex (cerebral) contusion w/o mention of open intracranial wound w/o LOC	Moderate
851.02	cortex (cerebral) contusion w/o mention of open intracranial wound w/brief (<1 hr) LOC	Moderate
851.03	cortex (cerebral) contusion w/o mention of open intracranial wound w/moderate (1-24 hrs) LOC	Moderate
851.04	cortex (cerebral) contusion w/o mention of open intracranial wound w/prolonged (>24 hrs) LOC and return to pre-existing conscious level	Severe
851.05	cortex (cerebral) contusion w/o mention of open intracranial wound w/prolonged (>24 hrs) LOC w/o return to pre-existing conscious level	Severe
851.06	cortex (cerebral) contusion w/o mention of open intracranial wound w/LOC of unspecified duration	Moderate
851.09	cortex (cerebral) contusion w/o mention of open intracranial wound w/concussion unspecified	Moderate
851.1	cortex (cerebral) contusion with open intracranial wound	Unclassified
851.10	cortex (cerebral) contusion with open intracranial wound w/state of consciousness unspecified	Penetrating
851.11	cortex (cerebral) contusion with open intracranial wound w/o LOC	Penetrating
851.12	cortex (cerebral) contusion with open intracranial wound w/brief (<1 hr) LOC	Penetrating
851.13	cortex (cerebral) contusion with open intracranial wound w/moderate (1-24 hrs) LOC	Penetrating
851.14	cortex (cerebral) contusion with open intracranial wound w/prolonged (>24 hrs) LOC and return to pre-existing conscious level	Penetrating
851.15	cortex (cerebral) contusion with open intracranial wound w/prolonged (>24 hrs) LOC w/o return to pre-existing conscious level	Penetrating
851.16	cortex (cerebral) contusion with open intracranial wound w/LOC of unspecified duration	Penetrating
851.19	cortex (cerebral) contusion with open intracranial wound w/concussion unspecified	Penetrating
851.2	cortex (cerebral) laceration w/o mention of open intracranial wound	Unclassified
851.20	cortex (cerebral) laceration w/o mention of open intracranial wound w/state of consciousness unspecified	Moderate
851.21	cortex (cerebral) laceration w/o mention of open intracranial wound w/o LOC	Moderate
851.22	cortex (cerebral) laceration w/o mention of open intracranial wound w/brief (<1 hr) LOC	Moderate
851.23	cortex (cerebral) laceration w/o mention of open intracranial wound w/moderate (1-24 hrs) LOC	Moderate
851.24	cortex (cerebral) laceration w/o mention of open intracranial wound w/prolonged (>24 hrs) LOC and return to pre-existing conscious level	Severe
851.25	cortex (cerebral) laceration w/o mention of open intracranial wound w/prolonged (>24 hrs) LOC w/o return to pre-existing conscious level	Severe
851.26	cortex (cerebral) laceration w/o mention of open intracranial wound w/LOC of unspecified duration	Moderate
851.29	cortex (cerebral) laceration w/o mention of open intracranial wound w/concussion unspecified	Moderate
851.3	cortex (derebral) laceration with open intracranial wound	Unclassified
851.30	cortex (derebral) laceration with open intracranial wound w/state of consciousness unspecified	Penetrating
851.31	cortex (derebral) laceration with open intracranial wound w/o LOC	Penetrating
851.32	cortex (derebral) laceration with open intracranial wound w/brief (<1 hr) LOC	Penetrating
851.33	cortex (derebral) laceration with open intracranial wound w/moderate (1-24 hrs) LOC	Penetrating
851.34	cortex (derebral) laceration with open intracranial wound w/prolonged (>24 hrs) LOC and return to pre-existing conscious level	Penetrating
851.35	cortex (derebral) laceration with open intracranial wound w/prolonged (>24 hrs) LOC w/o return to pre-existing conscious level	Penetrating
851.36	cortex (derebral) laceration with open intracranial wound w/LOC of unspecified duration	Penetrating
851.39	cortex (derebral) laceration with open intracranial wound w/concussion unspecified	Penetrating
851.4	cerebellar or brain stem contusion w/o mention of open intracranial wound	Unclassified
851.40	cerebellar or brain stem contusion w/o mention of open intracranial wound w/state of consciousness unspecified	Moderate
851.41	cerebellar or brain stem contusion w/o mention of open intracranial wound w/o LOC	Moderate
851.42	cerebellar or brain stem contusion w/o mention of open intracranial wound w/brief (<1 hr) LOC	Moderate
851.43	cerebellar or brain stem contusion w/o mention of open intracranial wound w/moderate (1-24 hrs) LOC	Moderate
851.44	cerebellar or brain stem contusion w/o mention of open intracranial wound w/prolonged (>24 hrs) Loss Consciousness and return to pre-existing conscious level	Severe
851.45	cerebellar or brain stem contusion w/o mention of open intracranial wound w/prolonged (>24 hrs) LOC w/o return to pre-existing conscious level	Severe
851.46	cerebellar or brain stem contusion w/o mention of open intracranial wound w/LOC of unspecified duration	Moderate
851.49	cerebellar or brain stem contusion w/o mention of open intracranial wound w/concussion unspecified	Moderate
851.5	cerebellar or brain stem contusion with open intracranial wound	Unclassified
851.50	cerebellar or brain stem contusion with open intracranial wound w/state of consciousness unspecified	Penetrating
851.51	cerebellar or brain stem contusion with open intracranial wound w/o LOC	Penetrating
851.52	cerebellar or brain stem contusion with open intracranial wound w/brief (<1 hr) LOC	Penetrating
851.53	cerebellar or brain stem contusion with open intracranial wound w/moderate (1-24 hrs) LOC	Penetrating
851.54	cerebellar or brain stem contusion with open intracranial wound w/prolonged (>24 hrs) LOC and return to pre-existing conscious level	Penetrating
851.55	cerebellar or brain stem contusion with open intracranial wound w/prolonged (>24 hrs) LOC w/o return to pre-existing conscious level	Penetrating
851.56	cerebellar or brain stem contusion with open intracranial wound w/LOC of unspecified duration	Penetrating
851.59	cerebellar or brain stem contusion with open intracranial wound w/concussion unspecified	Penetrating
851.6	cerebellar or brain stem laceration w/o mention of open intracranial wound	Unclassified
851.60	cerebellar or brain stem laceration w/o mention of open intracranial wound w/state of consciousness unspecified	Moderate
851.61	cerebellar or brain stem laceration w/o mention of open intracranial wound w/o LOC	Moderate
851.62	cerebellar or brain stem laceration w/o mention of open intracranial wound w/brief (Less Than 1 Hour) LOC	Moderate
851.63	cerebellar or brain stem laceration w/o mention of open intracranial wound w/moderate (1-24 hrs) LOC	Moderate
851.64	cerebellar or brain stem laceration w/o mention of open intracranial wound w/prolonged (>24 hrs) LOC and return to pre-existing conscious level	Severe
851.65	cerebellar or brain stem laceration w/o mention of open intracranial wound w/prolonged (>24 hrs) LOC w/o return to pre-existing conscious level	Severe
851.66	cerebellar or brain stem laceration w/o mention of open intracranial wound w/LOC of unspecified duration	Moderate
851.69	cerebellar or brain stem laceration w/o mention of open intracranial wound w/concussion unspecified	Moderate
851.7	cerebellar or brain stem laceration with open intracranial wound	Unclassified
851.70	cerebellar or brain stem laceration with open intracranial wound w/state of consciousness unspecified	Penetrating
851.71	cerebellar or brain stem laceration with open intracranial wound w/o LOC	Penetrating
851.72	cerebellar or brain stem laceration with open intracranial wound w/brief (<1 hr) LOC	Penetrating
851.73	cerebellar or brain stem laceration with open intracranial wound w/moderate (1-24 hrs) LOC	Penetrating
851.74	cerebellar or brain stem laceration with open intracranial wound w/prolonged (>24 hrs) LOC and return to pre-existing conscious level	Penetrating
851.75	cerebellar or brain stem laceration with open intracranial wound w/prolonged (>24 hrs) LOC w/o return to pre-existing conscious level	Penetrating
851.76	cerebellar or brain stem laceration with open intracranial wound w/LOC of unspecified duration	Penetrating
851.79	cerebellar or brain stem laceration with open intracranial wound w/concussion unspecified	Penetrating
851.8	other and unspecified cerebral laceration and contusion w/o mention of open intracranial wound	Unclassified
851.80	other and unspecified cerebral laceration and contusion w/o mention of open intracranial wound w/state of consciousness unspecified	Moderate
851.81	other and unspecified cerebral laceration and contusion w/o mention of open intracranial wound w/o LOC	Moderate
851.82	other and unspecified cerebral laceration and contusion w/o mention of open intracranial wound w/brief (<1 hr) LOC	Moderate
851.83	other and unspecified cerebral laceration and contusion w/o mention of open intracranial wound w/moderate (1-24 hrs) LOC	Moderate
851.84	other and unspecified cerebral laceration and contusion w/o mention of open intracranial wound w/prolonged (>24 hrs) LOC and Return To Pre- Existing Conscious Level	Severe
851.85	other and unspecified cerebral laceration and contusion w/o mention of open intracranial wound w/prolonged (>24 hrs) LOC w/o return to pre-existing conscious level	Severe
851.86	other and unspecified cerebral laceration and contusion w/o mention of open intracranial wound w/LOC of unspecified duration	Moderate
851.89	other and unspecified cerebral laceration and contusion w/o mention of open intracranial wound w/concussion unspecified	Moderate
851.9	other and unspecified cerebral laceration and contusion with open intracranial wound	Unclassified
851.90	other and unspecified cerebral laceration and contusion with open intracranial wound w/state of consciousness unspecified	Penetrating
851.91	other and unspecified cerebral laceration and contusion with open intracranial wound w/o LOC	Penetrating
851.92	other and unspecified cerebral laceration and contusion with open intracranial wound w/brief (<1 hr) LOC	Penetrating
851.93	other and unspecified cerebral laceration and contusion with open intracranial wound w/moderate (1-24 hrs) LOC	Penetrating
851.94	other and unspecified cerebral laceration and contusion with open intracranial wound w/prolonged (>24 hrs) LOC and return to pre-existing conscious level	Penetrating
851.95	other and unspecified cerebral laceration and contusion with open intracranial wound w/prolonged (>24 hrs) LOC w/o return to pre-existing conscious level	Penetrating
851.96	other and unspecified cerebral laceration and contusion with open intracranial wound w/LOC of unspecified duration	Penetrating
851.99	other and unspecified cerebral laceration and contusion with open intracranial wound w/concussion unspecified	Penetrating
852.0	subarachnoid hemorrhage following injury w/o mention of open intracranial wound	Unclassified
852.00	subarachnoid hemorrhage following injury w/o mention of open intracranial wound w/state of consciousness unspecified	Moderate
852.01	subarachnoid hemorrhage following injury w/o mention of open intracranial wound w/o LOC	Moderate
852.02	subarachnoid hemorrhage following injury w/o mention of open intracranial wound w/brief (<1 hr) LOC	Moderate
852.03	subarachnoid hemorrhage following injury w/o mention of open intracranial wound w/moderate (1-24 hrs) LOC	Moderate
852.04	subarachnoid hemorrhage following injury w/o mention of open intracranial wound w/prolonged (>24 hrs) LOC and return to pre-existing conscious level	Severe
852.05	subarachnoid hemorrhage following injury w/o mention of open intracranial wound w/prolonged (>24 hrs) LOC w/o return to pre-existing conscious level	Severe
852.06	subarachnoid hemorrhage following injury w/o mention of open intracranial wound w/LOC of unspecified duration	Moderate
852.09	subarachnoid hemorrhage following injury w/o mention of open intracranial wound w/concussion unspecified	Moderate
852.1	subarachnoid hemorrhage following injury with open intracranial wound	Unclassified
852.10	subarachnoid hemorrhage following injury with open intracranial wound w/state of consciousness unspecified	Penetrating
852.11	subarachnoid hemorrhage following injury with open intracranial wound w/o LOC	Penetrating
852.12	subarachnoid hemorrhage following injury with open intracranial wound w/brief (<1 hr) LOC	Penetrating
852.13	subarachnoid hemorrhage following injury with open intracranial wound w/moderate (1-24 hrs) LOC	Penetrating
852.14	subarachnoid hemorrhage following injury with open intracranial wound w/prolonged (>24 hrs) LOC and return to pre-existing conscious level	Penetrating
852.15	subarachnoid hemorrhage following injury with open intracranial wound w/prolonged (>24 hrs) LOC w/o return to pre-existing conscious level	Penetrating
852.16	subarachnoid hemorrhage following injury with open intracranial wound w/LOC of unspecified duration	Penetrating
852.19	subarachnoid hemorrhage following injury with open intracranial wound w/concussion unspecified	Penetrating
852.2	subdural hemorrhage following injury w/o mention of open intracranial wound	Unclassified
852.20	subdural hemorrhage following injury w/o mention of open intracranial wound w/state of consciousness unspecified	Moderate
852.21	subdural hemorrhage following injury w/o mention of open intracranial wound w/o LOC	Moderate
852.22	subdural hemorrhage following injury w/o mention of open intracranial wound w/brief (<1 hr) LOC	Moderate
852.23	subdural hemorrhage following injury w/o mention of open intracranial wound w/moderate (1-24 hrs) LOC	Moderate
852.24	subdural hemorrhage following injury w/o mention of open intracranial wound w/prolonged (>24 hrs) LOC and return to pre-existing conscious level	Severe
852.25	subdural hemorrhage following injury w/o mention of open intracranial wound w/prolonged (>24 hrs) LOC w/o return to pre-existing conscious level	Severe
852.26	subdural hemorrhage following injury w/o mention of open intracranial wound w/LOC of unspecified duration	Moderate
852.29	subdural hemorrhage following injury w/o mention of open intracranial wound w/concussion unspecified	Moderate
852.3	subdural hemorrhage following injury with open itracranial wound	Unclassified
852.30	subdural hemorrhage following injury with open itracranial woun w/state of consciousness unspecified	Penetrating
852.31	subdural hemorrhage following injury with open itracranial woun w/o LOC	Penetrating
852.32	subdural hemorrhage following injury with open itracranial woun w/brief (<1 hr) LOC	Penetrating
852.33	subdural hemorrhage following injury with open itracranial woun w/moderate (1-24 hrs) LOC	Penetrating
852.34	subdural hemorrhage following injury with open itracranial woun w/prolonged (>24 hrs) LOC and return to pre-existing conscious level	Penetrating
852.35	subdural hemorrhage following injury with open itracranial woun w/prolonged (>24 hrs) LOC w/o return to pre-existing conscious level	Penetrating
852.36	subdural hemorrhage following injury with open itracranial woun w/LOC of unspecified duration	Penetrating
852.39	subdural hemorrhage following injury with open itracranial woun w/concussion unspecified	Penetrating
852.4	extradural hemorrhage following injury w/o mention of open intracranial wound	Unclassified
852.40	extradural hemorrhage following injury w/o mention of open intracranial wound w/state of consciousness unspecified	Moderate
852.41	extradural hemorrhage following injury w/o mention of open intracranial wound w/o LOC	Moderate
852.42	extradural hemorrhage following injury w/o mention of open intracranial wound w/brief (Less Than 1 Hour) LOC	Moderate
852.43	extradural hemorrhage following injury w/o mention of open intracranial wound w/moderate (1-24 hrs) LOC	Moderate
852.44	extradural hemorrhage following injury w/o mention of open intracranial wound w/prolonged (>24 hrs) LOC and return to pre-existing conscious level	Severe
852.45	extradural hemorrhage following injury w/o mention of open intracranial wound w/prolonged (>24 hrs) LOC w/o return to pre-existing conscious level	Severe
852.46	extradural hemorrhage following injury w/o mention of open intracranial wound w/LOC of unspecified duration	Moderate
852.49	extradural hemorrhage following injury w/o mention of open intracranial wound w/concussion unspecified	Moderate
852.5	extradural hemorrhage following injury with open intracranial wound	Unclassified
852.50	extradural hemorrhage following injury with open intracranial wound w/state of consciousness unspecified	Penetrating
852.51	extradural hemorrhage following injury with open intracranial wound w/o LOC	Penetrating
852.52	extradural hemorrhage following injury with open intracranial wound w/brief (<1 hr) LOC	Penetrating
852.53	extradural hemorrhage following injury with open intracranial wound w/moderate (1-24 hrs) LOC	Penetrating
852.54	extradural hemorrhage following injury with open intracranial wound w/prolonged (>24 hrs) LOC and return to pre-existing conscious level	Penetrating
852.55	extradural hemorrhage following injury with open intracranial wound w/prolonged (>24 hrs) LOC w/o return to pre-existing conscious level	Penetrating
852.56	extradural hemorrhage following injury with open intracranial wound w/LOC of unspecified duration	Penetrating
852.59	extradural hemorrhage following injury with open intracranial wound w/concussion unspecified	Penetrating
853.0	other and unspecified intracranial hemorrhage following injury w/o mention of open intracranial wound	Unclassified
853.00	other and unspecified intracranial hemorrhage following injury w/o mention of open intracranial wound w/state of consciousness unspecified	Moderate
853.01	other and unspecified intracranial hemorrhage following injury w/o mention of open intracranial wound w/o LOC	Moderate
853.02	other and unspecified intracranial hemorrhage following injury w/o mention of open intracranial wound w/brief (<1 hr) LOC	Moderate
853.03	other and unspecified intracranial hemorrhage following injury w/o mention of open intracranial wound w/moderate (1-24 hrs) LOC	Moderate
853.04	other and unspecified intracranial hemorrhage following injury w/o mention of open intracranial wound w/prolonged (>24 hrs) LOC and Return To Pre- Existing Conscious Level	Severe
853.05	other and unspecified intracranial hemorrhage following injury w/o mention of open Intracranial Wound w/prolonged (>24 hrs) LOC w/o return to pre-existing conscious level	Severe
853.06	other and unspecified intracranial hemorrhage following injury w/o mention of open intracranial wound w/LOC of unspecified duration	Moderate
853.09	other and unspecified intracranial hemorrhage following injury w/o mention of open intracranial wound w/concussion unspecified	Moderate
853.1	other and unspecified intracranial hemorrhage following injury with open intracranial wound	Unclassified
853.10	other and unspecified intracranial hemorrhage following injury with open intracranial wound w/state of consciousness unspecified	Penetrating
853.11	other and unspecified intracranial hemorrhage following injury with open intracranial wound w/o LOC	Penetrating
853.12	other and unspecified intracranial hemorrhage following injury with open intracranial wound w/brief (<1 hr) LOC	Penetrating
853.13	other and unspecified intracranial hemorrhage following injury with open intracranial wound w/moderate (1-24 hrs) LOC	Penetrating
853.14	other and unspecified intracranial hemorrhage following injury with open intracranial wound w/prolonged( >24 hrs) LOC and return to pre-existing conscious level	Penetrating
853.15	other and unspecified intracranial hemorrhage following injury with open intracranial wound w/prolonged (>24 hrs) LOC w/o return to pre-existing conscious level	Penetrating
853.16	other and unspecified intracranial hemorrhage following injury with open intracranial wound w/LOC of unspecified duration	Penetrating
853.19	other and unspecified intracranial hemorrhage following injury with open intracranial wound w/concussion unspecified	Penetrating
854.0	intracranial injury of other and unspecified nature w/o mention of open intracranial wound	Unclassified
854.00	intracranial injury of other and unspecified nature w/o mention of open intracranial wound w/state of consciousness unspecified	Moderate
854.01	intracranial injury of other and unspecified nature w/o mention of open intracranial wound w/o LOC	Moderate
854.02	intracranial injury of other and unspecified nature w/o mention of open intracranial wound w/brief (<1 hr) LOC	Moderate
854.03	intracranial injury of other and unspecified nature w/o mention of open intracranial wound w/moderate (1-24 hrs) LOC	Moderate
854.04	intracranial injury of other and unspecified nature w/o mention of open intracranial wound w/prolonged (>24 hrs) LOC and return to pre-existing conscious level	Severe
854.05	intracranial injury of other and unspecified nature w/o mention of open intracranial wound w/prolonged (>24 hrs) LOC w/o return to pre-existing conscious level	Severe
854.06	intracranial injury of other and unspecified nature w/o mention of open intracranial wound w/LOC of unspecified duration	Moderate
854.09	intracranial injury of other and unspecified nature w/o mention of open intracranial wound w/concussion unspecified	Moderate
854.1	intracranial injury of other and unspecified nature with open Intracranial wound	Unclassified
854.10	intracranial injury of other and unspecified nature with open Intracranial wound w/state of consciousness unspecified	Penetrating
854.11	intracranial injury of other and unspecified nature with open Intracranial wound w/o LOC	Penetrating
854.12	intracranial injury of other and unspecified nature with open Intracranial wound w/brief (<1 hr) LOC	Penetrating
854.13	intracranial injury of other and unspecified nature with open Intracranial wound w/moderate (1-24 hrs) LOC	Penetrating
854.14	intracranial injury of other and unspecified nature with open Intracranial wound w/prolonged (>24 hrs) LOC and return to pre-existing conscious level	Penetrating
854.15	intracranial injury of other and unspecified nature with open Intracranial wound w/prolonged (>24 hrs) LOC w/o return to pre-existing conscious level	Penetrating
854.16	intracranial injury of other and unspecified nature with open Intracranial wound w/LOC of unspecified duration	Penetrating
854.19	intracranial injury of other and unspecified nature with open Intracranial wound w/concussion unspecified	Penetrating
905.0	late effect of fracture of skull and face bones	Unclassified
907.0	late effect of intracranial injury w/o skull fracture	Unclassified
950.1	injury to optic chiasm	Unclassified
950.2	injury to optic pathways	Unclassified
950.3	injury to visual cortex	Unclassified
959.01	other and unspecified injury to head	Mild
V15.52	personal history of injury presenting hazards to health	Unclassified

## Sheet: TBI ICD-10 Codes
Supplemental Table 1b. TBI ICD-10 Codes
ICD 10 code	Description	AFHS Severity
F07.81	postconcussional syndrome	Mild
S02.0XXA	fracture of vault of skull, initial encounter for closed fracture	Moderate
S02.0XXB	fracture of vault of skull, initial encounter for open fracture	Penetrating
S02.0XXD	fracture of vault of skull, subsequent encounter for fracture with routine healing	NULL
S02.0XXG	fracture of vault of skull, subsequent encounter for fracture with delayed healing	NULL
S02.0XXK	fracture of vault of skull, subsequent encounter for fracture with nonunion	NULL
S02.0XXS	fracture of vault of skull, sequela	NULL
S02.101A	fracture of base of skull, right side, initial encounter for closed fracture	Moderate
S02.101B	fracture of base of skull, right side, initial encounter for open fracture	NULL
S02.101D	fracture of base of skull, right side, subsequent encounter for fracture with routine healing	NULL
S02.101G	fracture of base of skull, right side, subsequent encounter for fracture with delayed healing	NULL
S02.101K	fracture of base of skull, right side, subsequent encounter for fracture with nonunion	NULL
S02.101S	fracture of base of skull, right side, sequela	NULL
S02.102A	fracture of base of skull, left side, initial encounter for closed fracture	Moderate
S02.102B	fracture of base of skull, left side, initial encounter for open fracture	Penetrating
S02.102D	fracture of base of skull, left side, subsequent encounter for fracture with routine healing	NULL
S02.102G	fracture of base of skull, left side, subsequent encounter for fracture with delayed healing	NULL
S02.102K	fracture of base of skull, left side, subsequent encounter for fracture with nonunion	NULL
S02.102S	fracture of base of skull, left side, sequela	NULL
S02.109A	fracture of base of skull, unspecified side, initial encounter for closed fracture	Moderate
S02.109B	fracture of base of skull, unspecified side, initial encounter for open fracture	Penetrating
S02.109D	fracture of base of skull, unspecified side, subsequent encounter for fracture with routine healing	NULL
S02.109G	fracture of base of skull, unspecified side, subsequent encounter for fracture with delayed healing	NULL
S02.109K	fracture of base of skull, unspecified side, subsequent encounter for fracture with nonunion	NULL
S02.109S	fracture of base of skull, unspecified side, sequela	NULL
S02.10XA	unspecified fracture of base of skull, initial encounter for closed fracture	Moderate
S02.10XB	unspecified fracture of base of skull, initial encounter for open fracture	Penetrating
S02.10XD	unspecified fracture of base of skull, subsequent encounter for fracture with routine healing	NULL
S02.10XG	unspecified fracture of base of skull, subsequent encounter for fracture with delayed healing	NULL
S02.10XK	unspecified fracture of base of skull, subsequent encounter for fracture with nonunion	NULL
S02.10XS	unspecified fracture of base of skull, sequela	NULL
S02.110A	type i occipital condyle fracture, unspecified side, initial encounter for closed fracture	Mild
S02.110B	type i occipital condyle fracture, unspecified side, initial encounter for open fracture	Penetrating
S02.110D	type i occipital condyle fracture, unspecified side, subsequent encounter for fracture with routine healing	NULL
S02.110G	type i occipital condyle fracture, unspecified side, subsequent encounter for fracture with delayed healing	NULL
S02.110K	type i occipital condyle fracture, unspecified side, subsequent encounter for fracture with nonunion	NULL
S02.110S	type i occipital condyle fracture, unspecified side, sequela	NULL
S02.111A	type ii occipital condyle fracture, unspecified side, initial encounter for closed fracture	Moderate
S02.111B	type ii occipital condyle fracture, unspecified side, initial encounter for open fracture	Penetrating
S02.111D	type ii occipital condyle fracture, unspecified side, subsequent encounter for fracture with routine healing	NULL
S02.111G	type ii occipital condyle fracture, unspecified side, subsequent encounter for fracture with delayed healing	NULL
S02.111K	type ii occipital condyle fracture, unspecified side, subsequent encounter for fracture with nonunion	NULL
S02.111S	type ii occipital condyle fracture, unspecified side, sequela	NULL
S02.112A	type iii occipital condyle fracture, unspecified side, initial encounter for closed fracture	Mild
S02.112B	type iii occipital condyle fracture, unspecified side, initial encounter for open fracture	Penetrating
S02.112D	type iii occipital condyle fracture, unspecified side, subsequent encounter for fracture with routine healing	NULL
S02.112G	type iii occipital condyle fracture, unspecified side, subsequent encounter for fracture with delayed healing	NULL
S02.112K	type iii occipital condyle fracture, unspecified side, subsequent encounter for fracture with nonunion	NULL
S02.112S	type iii occipital condyle fracture, unspecified side, sequela	NULL
S02.113A	unspecified occipital condyle fracture, initial encounter for closed fracture	Mild
S02.113B	unspecified occipital condyle fracture, initial encounter for open fracture	Penetrating
S02.113D	unspecified occipital condyle fracture, subsequent encounter for fracture with routine healing	NULL
S02.113G	unspecified occipital condyle fracture, subsequent encounter for fracture with delayed healing	NULL
S02.113K	unspecified occipital condyle fracture, subsequent encounter for fracture with nonunion	NULL
S02.113S	unspecified occipital condyle fracture, sequela	NULL
S02.118A	other fracture of occiput, unspecified side, initial encounter for closed fracture	Moderate
S02.118B	other fracture of occiput, unspecified side, initial encounter for open fracture	Penetrating
S02.118D	other fracture of occiput, unspecified side, subsequent encounter for fracture with routine healing	NULL
S02.118G	other fracture of occiput, unspecified side, subsequent encounter for fracture with delayed healing	NULL
S02.118K	other fracture of occiput, unspecified side, subsequent encounter for fracture with nonunion	NULL
S02.118S	other fracture of occiput, unspecified side, sequela	NULL
S02.119A	unspecified fracture of occiput, initial encounter for closed fracture	Moderate
S02.119B	unspecified fracture of occiput, initial encounter for open fracture	Penetrating
S02.119D	unspecified fracture of occiput, subsequent encounter for fracture with routine healing	NULL
S02.119G	unspecified fracture of occiput, subsequent encounter for fracture with delayed healing	NULL
S02.119K	unspecified fracture of occiput, subsequent encounter for fracture with nonunion	NULL
S02.119S	unspecified fracture of occiput, sequela	NULL
S02.11AA	type i occipital condyle fracture, right side, initial encounter for closed fracture	Mild
S02.11AB	type i occipital condyle fracture, right side, initial encounter for open fracture	Penetrating
S02.11AD	type i occipital condyle fracture, right side, subsequent encounter for fracture with routine healing	NULL
S02.11AG	type i occipital condyle fracture, right side, subsequent encounter for fracture with delayed healing	NULL
S02.11AK	type i occipital condyle fracture, right side, subsequent encounter for fracture with nonunion	NULL
S02.11AS	type i occipital condyle fracture, right side, sequela	NULL
S02.11BA	type i occipital condyle fracture, left side, initial encounter for closed fracture	Mild
S02.11BB	type i occipital condyle fracture, left side, initial encounter for open fracture	Penetrating
S02.11BD	type i occipital condyle fracture, left side, subsequent encounter for fracture with routine healing	NULL
S02.11BG	type i occipital condyle fracture, left side, subsequent encounter for fracture with delayed healing	NULL
S02.11BK	type i occipital condyle fracture, left side, subsequent encounter for fracture with nonunion	NULL
S02.11BS	type i occipital condyle fracture, left side, sequela	NULL
S02.11CA	type ii occipital condyle fracture, right side, initial encounter for closed fracture	Moderate
S02.11CB	type ii occipital condyle fracture, right side, initial encounter for open fracture	Penetrating
S02.11CD	type ii occipital condyle fracture, right side, subsequent encounter for fracture with routine healing	NULL
S02.11CG	type ii occipital condyle fracture, right side, subsequent encounter for fracture with delayed healing	NULL
S02.11CK	type ii occipital condyle fracture, right side, subsequent encounter for fracture with nonunion	NULL
S02.11CS	type ii occipital condyle fracture, right side, sequela	NULL
S02.11DA	type ii occipital condyle fracture, left side, initial encounter for closed fracture	Moderate
S02.11DB	type ii occipital condyle fracture, left side, initial encounter for open fracture	Penetrating
S02.11DD	type ii occipital condyle fracture, left side, subsequent encounter for fracture with routine healing	NULL
S02.11DG	type ii occipital condyle fracture, left side, subsequent encounter for fracture with delayed healing	NULL
S02.11DK	type ii occipital condyle fracture, left side, subsequent encounter for fracture with nonunion	NULL
S02.11DS	type ii occipital condyle fracture, left side, sequela	NULL
S02.11EA	type iii occipital condyle fracture, right side, initial encounter for closed fracture	Mild
S02.11EB	type iii occipital condyle fracture, right side, initial encounter for open fracture	NULL
S02.11ED	type iii occipital condyle fracture, right side, subsequent encounter for fracture with routine healing	NULL
S02.11EG	type iii occipital condyle fracture, right side, subsequent encounter for fracture with delayed healing	NULL
S02.11EK	type iii occipital condyle fracture, right side, subsequent encounter for fracture with nonunion	NULL
S02.11ES	type iii occipital condyle fracture, right side, sequela	NULL
S02.11FA	type iii occipital condyle fracture, left side, initial encounter for closed fracture	Mild
S02.11FB	type iii occipital condyle fracture, left side, initial encounter for open fracture	Penetrating
S02.11FD	type iii occipital condyle fracture, left side, subsequent encounter for fracture with routine healing	NULL
S02.11FG	type iii occipital condyle fracture, left side, subsequent encounter for fracture with delayed healing	NULL
S02.11FK	type iii occipital condyle fracture, left side, subsequent encounter for fracture with nonunion	NULL
S02.11FS	type iii occipital condyle fracture, left side, sequela	NULL
S02.11GA	other fracture of occiput, right side, initial encounter for closed fracture	Moderate
S02.11GB	other fracture of occiput, right side, initial encounter for open fracture	Penetrating
S02.11GD	other fracture of occiput, right side, subsequent encounter for fracture with routine healing	NULL
S02.11GG	other fracture of occiput, right side, subsequent encounter for fracture with delayed healing	NULL
S02.11GK	other fracture of occiput, right side, subsequent encounter for fracture with nonunion	NULL
S02.11GS	other fracture of occiput, right side, sequela	NULL
S02.11HA	other fracture of occiput, left side, initial encounter for closed fracture	Moderate
S02.11HB	other fracture of occiput, left side, initial encounter for open fracture	Penetrating
S02.11HD	other fracture of occiput, left side, subsequent encounter for fracture with routine healing	NULL
S02.11HG	other fracture of occiput, left side, subsequent encounter for fracture with delayed healing	NULL
S02.11HK	other fracture of occiput, left side, subsequent encounter for fracture with nonunion	NULL
S02.11HS	other fracture of occiput, left side, sequela	NULL
S02.121A	fracture of orbital roof, right side, initial encounter for closed fracture	NULL
S02.121B	fracture of orbital roof, right side, initial encounter for open fracture	NULL
S02.121D	fracture of orbital roof, right side, subsequent encounter for fracture with routine healing	NULL
S02.121G	fracture of orbital roof, right side, subsequent encounter for fracture with delayed healing	NULL
S02.121K	fracture of orbital roof, right side, subsequent encounter for fracture with nonunion	NULL
S02.121S	fracture of orbital roof, right side, sequela	NULL
S02.122A	fracture of orbital roof, left side, initial encounter for closed fracture	NULL
S02.122B	fracture of orbital roof, left side, initial encounter for open fracture	NULL
S02.122D	fracture of orbital roof, left side, subsequent encounter for fracture with routine healing	NULL
S02.122G	fracture of orbital roof, left side, subsequent encounter for fracture with delayed healing	NULL
S02.122K	fracture of orbital roof, left side, subsequent encounter for fracture with nonunion	NULL
S02.122S	fracture of orbital roof, left side, sequela	NULL
S02.129A	fracture of orbital roof, unspecified side, initial encounter for closed fracture	NULL
S02.129B	fracture of orbital roof, unspecified side, initial encounter for open fracture	NULL
S02.129D	fracture of orbital roof, unspecified side, subsequent encounter for fracture with routine healing	NULL
S02.129G	fracture of orbital roof, unspecified side, subsequent encounter for fracture with delayed healing	NULL
S02.129K	fracture of orbital roof, unspecified side, subsequent encounter for fracture with nonunion	NULL
S02.129S	fracture of orbital roof, unspecified side, sequela	NULL
S02.19XA	other fracture of base of skull, initial encounter for closed fracture	Moderate
S02.19XB	other fracture of base of skull, initial encounter for open fracture	Penetrating
S02.19XD	other fracture of base of skull, subsequent encounter for fracture with routine healing	NULL
S02.19XG	other fracture of base of skull, subsequent encounter for fracture with delayed healing	NULL
S02.19XK	other fracture of base of skull, subsequent encounter for fracture with nonunion	NULL
S02.19XS	other fracture of base of skull, sequela	NULL
S02.80XA	fracture of other specified skull and facial bones, unspecified side, initial encounter for closed fracture	Mild
S02.80XB	fracture of other specified skull and facial bones, unspecified side, initial encounter for open fracture	Penetrating
S02.80XD	fracture of other specified skull and facial bones, unspecified side, subsequent encounter for fracture with routine healing	NULL
S02.80XG	fracture of other specified skull and facial bones, unspecified side, subsequent encounter for fracture with delayed healing	NULL
S02.80XK	fracture of other specified skull and facial bones, unspecified side, subsequent encounter for fracture with nonunion	NULL
S02.80XS	fracture of other specified skull and facial bones, unspecified side, sequela	NULL
S02.81XA	fracture of other specified skull and facial bones, right side, initial encounter for closed fracture	Mild
S02.81XB	fracture of other specified skull and facial bones, right side, initial encounter for open fracture	Penetrating
S02.81XD	fracture of other specified skull and facial bones, right side, subsequent encounter for fracture with routine healing	NULL
S02.81XG	fracture of other specified skull and facial bones, right side, subsequent encounter for fracture with delayed healing	NULL
S02.81XK	fracture of other specified skull and facial bones, right side, subsequent encounter for fracture with nonunion	NULL
S02.81XS	fracture of other specified skull and facial bones, right side, sequela	NULL
S02.82XA	fracture of other specified skull and facial bones, left side, initial encounter for closed fracture	Mild
S02.82XB	fracture of other specified skull and facial bones, left side, initial encounter for open fracture	Penetrating
S02.82XD	fracture of other specified skull and facial bones, left side, subsequent encounter for fracture with routine healing	NULL
S02.82XG	fracture of other specified skull and facial bones, left side, subsequent encounter for fracture with delayed healing	NULL
S02.82XK	fracture of other specified skull and facial bones, left side, subsequent encounter for fracture with nonunion	NULL
S02.82XS	fracture of other specified skull and facial bones, left side, sequela	NULL
S02.831A	fracture of medial orbital wall, right side, initial encounter for closed fracture	NULL
S02.831B	fracture of medial orbital wall, right side, initial encounter for open fracture	NULL
S02.831D	fracture of medial orbital wall, right side, subsequent encounter for fracture with routine healing	NULL
S02.831G	fracture of medial orbital wall, right side, subsequent encounter for fracture with delayed healing	NULL
S02.831K	fracture of medial orbital wall, right side, subsequent encounter for fracture with nonunion	NULL
S02.831S	fracture of medial orbital wall, right side, sequela	NULL
S02.832A	fracture of medial orbital wall, left side, initial encounter for closed fracture	NULL
S02.832B	fracture of medial orbital wall, left side, initial encounter for open fracture	NULL
S02.832D	fracture of medial orbital wall, left side, subsequent encounter for fracture with routine healing	NULL
S02.832G	fracture of medial orbital wall, left side, subsequent encounter for fracture with delayed healing	NULL
S02.832K	fracture of medial orbital wall, left side, subsequent encounter for fracture with nonunion	NULL
S02.832S	fracture of medial orbital wall, left side, sequela	NULL
S02.839A	fracture of medial orbital wall, unspecified side, initial encounter for closed fracture	NULL
S02.839B	fracture of medial orbital wall, unspecified side, initial encounter for open fracture	NULL
S02.839D	fracture of medial orbital wall, unspecified side, subsequent encounter for fracture with routine healing	NULL
S02.839G	fracture of medial orbital wall, unspecified side, subsequent encounter for fracture with delayed healing	NULL
S02.839K	fracture of medial orbital wall, unspecified side, subsequent encounter for fracture with nonunion	NULL
S02.839S	fracture of medial orbital wall, unspecified side, sequela	NULL
S02.841A	fracture of lateral orbital wall, right side, initial encounter for closed fracture	NULL
S02.841B	fracture of lateral orbital wall, right side, initial encounter for open fracture	NULL
S02.841D	fracture of lateral orbital wall, right side, subsequent encounter for fracture with routine healing	NULL
S02.841G	fracture of lateral orbital wall, right side, subsequent encounter for fracture with delayed healing	NULL
S02.841K	fracture of lateral orbital wall, right side, subsequent encounter for fracture with nonunion	NULL
S02.841S	fracture of lateral orbital wall, right side, sequela	NULL
S02.842A	fracture of lateral orbital wall, left side, initial encounter for closed fracture	NULL
S02.842B	fracture of lateral orbital wall, left side, initial encounter for open fracture	NULL
S02.842D	fracture of lateral orbital wall, left side, subsequent encounter for fracture with routine healing	NULL
S02.842G	fracture of lateral orbital wall, left side, subsequent encounter for fracture with delayed healing	NULL
S02.842K	fracture of lateral orbital wall, left side, subsequent encounter for fracture with nonunion	NULL
S02.842S	fracture of lateral orbital wall, left side, sequela	NULL
S02.849A	fracture of lateral orbital wall, unspecified side, initial encounter for closed fracture	NULL
S02.849B	fracture of lateral orbital wall, unspecified side, initial encounter for open fracture	NULL
S02.849D	fracture of lateral orbital wall, unspecified side, subsequent encounter for fracture with routine healing	NULL
S02.849G	fracture of lateral orbital wall, unspecified side, subsequent encounter for fracture with delayed healing	NULL
S02.849K	fracture of lateral orbital wall, unspecified side, subsequent encounter for fracture with nonunion	NULL
S02.849S	fracture of lateral orbital wall, unspecified side, sequela	NULL
S02.85XA	fracture of orbit, unspecified, initial encounter for closed fracture	NULL
S02.85XB	fracture of orbit, unspecified, initial encounter for open fracture	NULL
S02.85XD	fracture of orbit, unspecified, subsequent encounter for fracture with routine healing	NULL
S02.85XG	fracture of orbit, unspecified, subsequent encounter for fracture with delayed healing	NULL
S02.85XK	fracture of orbit, unspecified, subsequent encounter for fracture with nonunion	NULL
S02.85XS	fracture of orbit, unspecified, sequela	NULL
S02.8XXA	fractures of other specified skull and facial bones, initial encounter for closed fracture	Mild
S02.8XXB	fractures of other specified skull and facial bones, initial encounter for open fracture	Penetrating
S02.8XXD	fractures of other specified skull and facial bones, subsequent encounter for fracture with routine healing	NULL
S02.8XXG	fractures of other specified skull and facial bones, subsequent encounter for fracture with delayed healing	NULL
S02.8XXK	fractures of other specified skull and facial bones, subsequent encounter for fracture with nonunion	NULL
S02.8XXS	fractures of other specified skull and facial bones, sequela	NULL
S02.91XA	unspecified fracture of skull, initial encounter for closed fracture	Moderate
S02.91XB	unspecified fracture of skull, initial encounter for open fracture	Penetrating
S02.91XD	unspecified fracture of skull, subsequent encounter for fracture with routine healing	NULL
S02.91XG	unspecified fracture of skull, subsequent encounter for fracture with delayed healing	NULL
S02.91XK	unspecified fracture of skull, subsequent encounter for fracture with nonunion	NULL
S02.91XS	unspecified fracture of skull, sequela	NULL
S02.92XA	unspecified fracture of facial bones, initial encounter for closed fracture	NULL
S02.92XB	unspecified fracture of facial bones, initial encounter for open fracture	NULL
S02.92XD	unspecified fracture of facial bones, subsequent encounter for fracture with routine healing	NULL
S02.92XG	unspecified fracture of facial bones, subsequent encounter for fracture with delayed healing	NULL
S02.92XK	unspecified fracture of facial bones, subsequent encounter for fracture with nonunion	NULL
S02.92XS	unspecified fracture of facial bones, sequela	NULL
S04.02XA	injury of optic chiasm, initial encounter	Severe
S04.02XD	injury of optic chiasm, subsequent encounter	NULL
S04.02XS	injury of optic chiasm, sequela	NULL
S04.031A	injury of optic tract and pathways, right side, initial encounter	Severe
S04.031D	injury of optic tract and pathways, right side, subsequent encounter	NULL
S04.031S	injury of optic tract and pathways, right side, sequela	NULL
S04.032A	injury of optic tract and pathways, left side, initial encounter	Severe
S04.032D	injury of optic tract and pathways, left side, subsequent encounter	NULL
S04.032S	injury of optic tract and pathways, left side, sequela	NULL
S04.039A	injury of optic tract and pathways, unspecified side, initial encounter	Severe
S04.039D	injury of optic tract and pathways, unspecified side, subsequent encounter	NULL
S04.039S	injury of optic tract and pathways, unspecified side, sequela	NULL
S04.041A	injury of visual cortex, right side, initial encounter	Severe
S04.041D	injury of visual cortex, right side, subsequent encounter	NULL
S04.041S	injury of visual cortex, right side, sequela	NULL
S04.042A	injury of visual cortex, left side, initial encounter	Severe
S04.042D	injury of visual cortex, left side, subsequent encounter	NULL
S04.042S	injury of visual cortex, left side, sequela	NULL
S04.049A	injury of visual cortex, unspecified side, initial encounter	Severe
S04.049D	injury of visual cortex, unspecified side, subsequent encounter	NULL
S04.049S	injury of visual cortex, unspecified side, sequela	NULL
S06.0X0A	concussion without loss of consciousness, initial encounter	Mild
S06.0X0D	concussion without loss of consciousness, subsequent encounter	NULL
S06.0X0S	concussion without loss of consciousness, sequela	NULL
S06.0X1A	concussion with loss of consciousness of 30 minutes or less, initial encounter	Mild
S06.0X1D	concussion with loss of consciousness of 30 minutes or less, subsequent encounter	NULL
S06.0X1S	concussion with loss of consciousness of 30 minutes or less, sequela	NULL
S06.0X2A	concussion with loss of consciousness of 31 minutes to 59 minutes, initial encounter	Moderate
S06.0X2D	concussion with loss of consciousness of 31 minutes to 59 minutes, subsequent encounter	NULL
S06.0X2S	concussion with loss of consciousness of 31 minutes to 59 minutes, sequela	NULL
S06.0X3A	concussion with loss of consciousness of 1 hour to 5 hours 59 minutes, initial encounter	Moderate
S06.0X3D	concussion with loss of consciousness of 1 hour to 5 hours 59 minutes, subsequent encounter	NULL
S06.0X3S	concussion with loss of consciousness of 1 hour to 5 hours 59 minutes, sequela	NULL
S06.0X4A	concussion with loss of consciousness of 6 hours to 24 hours, initial encounter	Moderate
S06.0X4D	concussion with loss of consciousness of 6 hours to 24 hours, subsequent encounter	NULL
S06.0X4S	concussion with loss of consciousness of 6 hours to 24 hours, sequela	NULL
S06.0X5A	concussion with loss of consciousness greater than 24 hours with return to pre-existing conscious level, initial encounter	Severe
S06.0X5D	concussion with loss of consciousness greater than 24 hours with return to pre-existing conscious level, subsequent encounter	NULL
S06.0X5S	concussion with loss of consciousness greater than 24 hours with return to pre-existing conscious level, sequela	NULL
S06.0X6A	concussion with loss of consciousness greater than 24 hours without return to pre-existing conscious level with patient surviving, initial encounter	Severe
S06.0X6D	concussion with loss of consciousness greater than 24 hours without return to pre-existing conscious level with patient surviving, subsequent encounter	NULL
S06.0X6S	concussion with loss of consciousness greater than 24 hours without return to pre-existing conscious level with patient surviving, sequela	NULL
S06.0X7A	concussion with loss of consciousness of any duration with death due to brain injury prior to regaining consciousness, initial encounter	Severe
S06.0X7D	concussion with loss of consciousness of any duration with death due to brain injury prior to regaining consciousness, subsequent encounter	NULL
S06.0X7S	concussion with loss of consciousness of any duration with death due to brain injury prior to regaining consciousness, sequela	NULL
S06.0X8A	concussion with loss of consciousness of any duration with death due to other cause prior to regaining consciousness, initial encounter	Severe
S06.0X8D	concussion with loss of consciousness of any duration with death due to other cause prior to regaining consciousness, subsequent encounter	NULL
S06.0X8S	concussion with loss of consciousness of any duration with death due to other cause prior to regaining consciousness, sequela	NULL
S06.0X9A	concussion with loss of consciousness of unspecified duration, initial encounter	Mild
S06.0X9D	concussion with loss of consciousness of unspecified duration, subsequent encounter	NULL
S06.0X9S	concussion with loss of consciousness of unspecified duration, sequela	NULL
S06.0XAA	concussion with loss of consciousness status unknown, initial encounter	Mild
S06.0XAD	concussion with loss of consciousness status unknown, subsequent encounter	Mild
S06.0XAS	concussion with loss of consciousness status unknown, sequela	Mild
S06.1X0A	traumatic cerebral edema without loss of consciousness, initial encounter	Moderate
S06.1X0D	traumatic cerebral edema without loss of consciousness, subsequent encounter	NULL
S06.1X0S	traumatic cerebral edema without loss of consciousness, sequela	NULL
S06.1X1A	traumatic cerebral edema with loss of consciousness of 30 minutes or less, initial encounter	Moderate
S06.1X1D	traumatic cerebral edema with loss of consciousness of 30 minutes or less, subsequent encounter	NULL
S06.1X1S	traumatic cerebral edema with loss of consciousness of 30 minutes or less, sequela	NULL
S06.1X2A	traumatic cerebral edema with loss of consciousness of 31 minutes to 59 minutes, initial encounter	Moderate
S06.1X2D	traumatic cerebral edema with loss of consciousness of 31 minutes to 59 minutes, subsequent encounter	NULL
S06.1X2S	traumatic cerebral edema with loss of consciousness of 31 minutes to 59 minutes, sequela	NULL
S06.1X3A	traumatic cerebral edema with loss of consciousness of 1 hour to 5 hours 59 minutes, initial encounter	Moderate
S06.1X3D	traumatic cerebral edema with loss of consciousness of 1 hour to 5 hours 59 minutes, subsequent encounter	NULL
S06.1X3S	traumatic cerebral edema with loss of consciousness of 1 hour to 5 hours 59 minutes, sequela	NULL
S06.1X4A	traumatic cerebral edema with loss of consciousness of 6 hours to 24 hours, initial encounter	Moderate
S06.1X4D	traumatic cerebral edema with loss of consciousness of 6 hours to 24 hours, subsequent encounter	NULL
S06.1X4S	traumatic cerebral edema with loss of consciousness of 6 hours to 24 hours, sequela	NULL
S06.1X5A	traumatic cerebral edema with loss of consciousness greater than 24 hours with return to pre-existing conscious level, initial encounter	Severe
S06.1X5D	traumatic cerebral edema with loss of consciousness greater than 24 hours with return to pre-existing conscious level, subsequent encounter	NULL
S06.1X5S	traumatic cerebral edema with loss of consciousness greater than 24 hours with return to pre-existing conscious level, sequela	NULL
S06.1X6A	traumatic cerebral edema with loss of consciousness greater than 24 hours without return to pre-existing conscious level with patient surviving, initial encounter	Severe
S06.1X6D	traumatic cerebral edema with loss of consciousness greater than 24 hours without return to pre-existing conscious level with patient surviving, subsequent encounter	NULL
S06.1X6S	traumatic cerebral edema with loss of consciousness greater than 24 hours without return to pre-existing conscious level with patient surviving, sequela	NULL
S06.1X7A	traumatic cerebral edema with loss of consciousness of any duration with death due to brain injury prior to regaining consciousness, initial encounter	Severe
S06.1X7D	traumatic cerebral edema with loss of consciousness of any duration with death due to brain injury prior to regaining consciousness, subsequent encounter	NULL
S06.1X7S	traumatic cerebral edema with loss of consciousness of any duration with death due to brain injury prior to regaining consciousness, sequela	NULL
S06.1X8A	traumatic cerebral edema with loss of consciousness of any duration with death due to other cause prior to regaining consciousness, initial encounter	Severe
S06.1X8D	traumatic cerebral edema with loss of consciousness of any duration with death due to other cause prior to regaining consciousness, subsequent encounter	NULL
S06.1X8S	traumatic cerebral edema with loss of consciousness of any duration with death due to other cause prior to regaining consciousness, sequela	NULL
S06.1X9A	traumatic cerebral edema with loss of consciousness of unspecified duration, initial encounter	Moderate
S06.1X9D	traumatic cerebral edema with loss of consciousness of unspecified duration, subsequent encounter	NULL
S06.1X9S	traumatic cerebral edema with loss of consciousness of unspecified duration, sequela	NULL
S06.1XAA	traumatic cerebral edema with loss of consciousness status unknown, initial encounter	Mod-Severe
S06.1XAD	traumatic cerebral edema with loss of consciousness status unknown, subsequent encounter	Mod-Severe
S06.1XAS	traumatic cerebral edema with loss of consciousness status unknown, sequela	Mod-Severe
S06.2X0A	diffuse traumatic brain injury without loss of consciousness, initial encounter	Moderate
S06.2X0D	diffuse traumatic brain injury without loss of consciousness, subsequent encounter	NULL
S06.2X0S	diffuse traumatic brain injury without loss of consciousness, sequela	NULL
S06.2X1A	diffuse traumatic brain injury with loss of consciousness of 30 minutes or less, initial encounter	Moderate
S06.2X1D	diffuse traumatic brain injury with loss of consciousness of 30 minutes or less, subsequent encounter	NULL
S06.2X1S	diffuse traumatic brain injury with loss of consciousness of 30 minutes or less, sequela	NULL
S06.2X2A	diffuse traumatic brain injury with loss of consciousness of 31 minutes to 59 minutes, initial encounter	Moderate
S06.2X2D	diffuse traumatic brain injury with loss of consciousness of 31 minutes to 59 minutes, subsequent encounter	NULL
S06.2X2S	diffuse traumatic brain injury with loss of consciousness of 31 minutes to 59 minutes, sequela	NULL
S06.2X3A	diffuse traumatic brain injury with loss of consciousness of 1 hour to 5 hours 59 minutes, initial encounter	Moderate
S06.2X3D	diffuse traumatic brain injury with loss of consciousness of 1 hour to 5 hours 59 minutes, subsequent encounter	NULL
S06.2X3S	diffuse traumatic brain injury with loss of consciousness of 1 hour to 5 hours 59 minutes, sequela	NULL
S06.2X4A	diffuse traumatic brain injury with loss of consciousness of 6 hours to 24 hours, initial encounter	Moderate
S06.2X4D	diffuse traumatic brain injury with loss of consciousness of 6 hours to 24 hours, subsequent encounter	NULL
S06.2X4S	diffuse traumatic brain injury with loss of consciousness of 6 hours to 24 hours, sequela	NULL
S06.2X5A	diffuse traumatic brain injury with loss of consciousness greater than 24 hours with return to pre-existing conscious levels, initial encounter	Severe
S06.2X5D	diffuse traumatic brain injury with loss of consciousness greater than 24 hours with return to pre-existing conscious levels, subsequent encounter	NULL
S06.2X5S	diffuse traumatic brain injury with loss of consciousness greater than 24 hours with return to pre-existing conscious levels, sequela	NULL
S06.2X6A	diffuse traumatic brain injury with loss of consciousness greater than 24 hours without return to pre-existing conscious level with patient surviving, initial encounter	Severe
S06.2X6D	diffuse traumatic brain injury with loss of consciousness greater than 24 hours without return to pre-existing conscious level with patient surviving, subsequent encounter	NULL
S06.2X6S	diffuse traumatic brain injury with loss of consciousness greater than 24 hours without return to pre-existing conscious level with patient surviving, sequela	NULL
S06.2X7A	diffuse traumatic brain injury with loss of consciousness of any duration with death due to brain injury prior to regaining consciousness, initial encounter	Severe
S06.2X7D	diffuse traumatic brain injury with loss of consciousness of any duration with death due to brain injury prior to regaining consciousness, subsequent encounter	NULL
S06.2X7S	diffuse traumatic brain injury with loss of consciousness of any duration with death due to brain injury prior to regaining consciousness, sequela	NULL
S06.2X8A	diffuse traumatic brain injury with loss of consciousness of any duration with death due to other cause prior to regaining consciousness, initial encounter	Severe
S06.2X8D	diffuse traumatic brain injury with loss of consciousness of any duration with death due to other cause prior to regaining consciousness, subsequent encounter	NULL
S06.2X8S	diffuse traumatic brain injury with loss of consciousness of any duration with death due to other cause prior to regaining consciousness, sequela	NULL
S06.2X9A	diffuse traumatic brain injury with loss of consciousness of unspecified duration, initial encounter	Moderate
S06.2X9D	diffuse traumatic brain injury with loss of consciousness of unspecified duration, subsequent encounter	NULL
S06.2X9S	diffuse traumatic brain injury with loss of consciousness of unspecified duration, sequela	NULL
S06.2XAA	diffuse traumatic brain injury with loss of consciousness status unknown, initial encounter	Unclassified
S06.2XAD	diffuse traumatic brain injury with loss of consciousness status unknown, subsequent encounter	Unclassified
S06.2XAS	diffuse traumatic brain injury with loss of consciousness status unknown, sequela	Unclassified
S06.300A	unspecified focal traumatic brain injury without loss of consciousness, initial encounter	Moderate
S06.300D	unspecified focal traumatic brain injury without loss of consciousness, subsequent encounter	NULL
S06.300S	unspecified focal traumatic brain injury without loss of consciousness, sequela	NULL
S06.301A	unspecified focal traumatic brain injury with loss of consciousness of 30 minutes or less, initial encounter	Moderate
S06.301D	unspecified focal traumatic brain injury with loss of consciousness of 30 minutes or less, subsequent encounter	NULL
S06.301S	unspecified focal traumatic brain injury with loss of consciousness of 30 minutes or less, sequela	NULL
S06.302A	unspecified focal traumatic brain injury with loss of consciousness of 31 minutes to 59 minutes, initial encounter	Moderate
S06.302D	unspecified focal traumatic brain injury with loss of consciousness of 31 minutes to 59 minutes, subsequent encounter	NULL
S06.302S	unspecified focal traumatic brain injury with loss of consciousness of 31 minutes to 59 minutes, sequela	NULL
S06.303A	unspecified focal traumatic brain injury with loss of consciousness of 1 hour to 5 hours 59 minutes, initial encounter	Moderate
S06.303D	unspecified focal traumatic brain injury with loss of consciousness of 1 hour to 5 hours 59 minutes, subsequent encounter	NULL
S06.303S	unspecified focal traumatic brain injury with loss of consciousness of 1 hour to 5 hours 59 minutes, sequela	NULL
S06.304A	unspecified focal traumatic brain injury with loss of consciousness of 6 hours to 24 hours, initial encounter	Moderate
S06.304D	unspecified focal traumatic brain injury with loss of consciousness of 6 hours to 24 hours, subsequent encounter	NULL
S06.304S	unspecified focal traumatic brain injury with loss of consciousness of 6 hours to 24 hours, sequela	NULL
S06.305A	unspecified focal traumatic brain injury with loss of consciousness greater than 24 hours with return to pre-existing conscious level, initial encounter	Severe
S06.305D	unspecified focal traumatic brain injury with loss of consciousness greater than 24 hours with return to pre-existing conscious level, subsequent encounter	NULL
S06.305S	unspecified focal traumatic brain injury with loss of consciousness greater than 24 hours with return to pre-existing conscious level, sequela	NULL
S06.306A	unspecified focal traumatic brain injury with loss of consciousness greater than 24 hours without return to pre-existing conscious level with patient surviving, initial encounter	Severe
S06.306D	unspecified focal traumatic brain injury with loss of consciousness greater than 24 hours without return to pre-existing conscious level with patient surviving, subsequent encounter	NULL
S06.306S	unspecified focal traumatic brain injury with loss of consciousness greater than 24 hours without return to pre-existing conscious level with patient surviving, sequela	NULL
S06.307A	unspecified focal traumatic brain injury with loss of consciousness of any duration with death due to brain injury prior to regaining consciousness, initial encounter	Severe
S06.307D	unspecified focal traumatic brain injury with loss of consciousness of any duration with death due to brain injury prior to regaining consciousness, subsequent encounter	NULL
S06.307S	unspecified focal traumatic brain injury with loss of consciousness of any duration with death due to brain injury prior to regaining consciousness, sequela	NULL
S06.308A	unspecified focal traumatic brain injury with loss of consciousness of any duration with death due to other cause prior to regaining consciousness, initial encounter	Severe
S06.308D	unspecified focal traumatic brain injury with loss of consciousness of any duration with death due to other cause prior to regaining consciousness, subsequent encounter	NULL
S06.308S	unspecified focal traumatic brain injury with loss of consciousness of any duration with death due to other cause prior to regaining consciousness, sequela	NULL
S06.309A	unspecified focal traumatic brain injury with loss of consciousness of unspecified duration, initial encounter	Moderate
S06.309D	unspecified focal traumatic brain injury with loss of consciousness of unspecified duration, subsequent encounter	NULL
S06.309S	unspecified focal traumatic brain injury with loss of consciousness of unspecified duration, sequela	NULL
S06.30AA	unspecified focal traumatic brain injury with loss of consciousness status unknown, initial encounter	Unclassified
S06.30AD	unspecified focal traumatic brain injury with loss of consciousness status unknown, subsequent encounter	Unclassified
S06.30AS	unspecified focal traumatic brain injury with loss of consciousness status unknown, sequela	Unclassified
S06.310A	contusion and laceration of right cerebrum without loss of consciousness, initial encounter	Moderate
S06.310D	contusion and laceration of right cerebrum without loss of consciousness, subsequent encounter	NULL
S06.310S	contusion and laceration of right cerebrum without loss of consciousness, sequela	NULL
S06.311A	contusion and laceration of right cerebrum with loss of consciousness of 30 minutes or less, initial encounter	Moderate
S06.311D	contusion and laceration of right cerebrum with loss of consciousness of 30 minutes or less, subsequent encounter	NULL
S06.311S	contusion and laceration of right cerebrum with loss of consciousness of 30 minutes or less, sequela	NULL
S06.312A	contusion and laceration of right cerebrum with loss of consciousness of 31 minutes to 59 minutes, initial encounter	Moderate
S06.312D	contusion and laceration of right cerebrum with loss of consciousness of 31 minutes to 59 minutes, subsequent encounter	NULL
S06.312S	contusion and laceration of right cerebrum with loss of consciousness of 31 minutes to 59 minutes, sequela	NULL
S06.313A	contusion and laceration of right cerebrum with loss of consciousness of 1 hour to 5 hours 59 minutes, initial encounter	Moderate
S06.313D	contusion and laceration of right cerebrum with loss of consciousness of 1 hour to 5 hours 59 minutes, subsequent encounter	NULL
S06.313S	contusion and laceration of right cerebrum with loss of consciousness of 1 hour to 5 hours 59 minutes, sequela	NULL
S06.314A	contusion and laceration of right cerebrum with loss of consciousness of 6 hours to 24 hours, initial encounter	Moderate
S06.314D	contusion and laceration of right cerebrum with loss of consciousness of 6 hours to 24 hours, subsequent encounter	NULL
S06.314S	contusion and laceration of right cerebrum with loss of consciousness of 6 hours to 24 hours, sequela	NULL
S06.315A	contusion and laceration of right cerebrum with loss of consciousness greater than 24 hours with return to pre-existing conscious level, initial encounter	Severe
S06.315D	contusion and laceration of right cerebrum with loss of consciousness greater than 24 hours with return to pre-existing conscious level, subsequent encounter	NULL
S06.315S	contusion and laceration of right cerebrum with loss of consciousness greater than 24 hours with return to pre-existing conscious level, sequela	NULL
S06.316A	contusion and laceration of right cerebrum with loss of consciousness greater than 24 hours without return to pre-existing conscious level with patient surviving, initial encounter	Severe
S06.316D	contusion and laceration of right cerebrum with loss of consciousness greater than 24 hours without return to pre-existing conscious level with patient surviving, subsequent encounter	NULL
S06.316S	contusion and laceration of right cerebrum with loss of consciousness greater than 24 hours without return to pre-existing conscious level with patient surviving, sequela	NULL
S06.317A	contusion and laceration of right cerebrum with loss of consciousness of any duration with death due to brain injury prior to regaining consciousness, initial encounter	Severe
S06.317D	contusion and laceration of right cerebrum with loss of consciousness of any duration with death due to brain injury prior to regaining consciousness, subsequent encounter	NULL
S06.317S	contusion and laceration of right cerebrum with loss of consciousness of any duration with death due to brain injury prior to regaining consciousness, sequela	NULL
S06.318A	contusion and laceration of right cerebrum with loss of consciousness of any duration with death due to other cause prior to regaining consciousness, initial encounter	Severe
S06.318D	contusion and laceration of right cerebrum with loss of consciousness of any duration with death due to other cause prior to regaining consciousness, subsequent encounter	NULL
S06.318S	contusion and laceration of right cerebrum with loss of consciousness of any duration with death due to other cause prior to regaining consciousness, sequela	NULL
S06.319A	contusion and laceration of right cerebrum with loss of consciousness of unspecified duration, initial encounter	Moderate
S06.319D	contusion and laceration of right cerebrum with loss of consciousness of unspecified duration, subsequent encounter	NULL
S06.319S	contusion and laceration of right cerebrum with loss of consciousness of unspecified duration, sequela	NULL
S06.31AA	contusion and laceration of right cerebrum with loss of consciousness status unknown, initial encounter	Mod-Severe
S06.31AD	contusion and laceration of right cerebrum with loss of consciousness status unknown, subsequent encounter	Mod-Severe
S06.31AS	contusion and laceration of right cerebrum with loss of consciousness status unknown, sequela	Mod-Severe
S06.320A	contusion and laceration of left cerebrum without loss of consciousness, initial encounter	Moderate
S06.320D	contusion and laceration of left cerebrum without loss of consciousness, subsequent encounter	NULL
S06.320S	contusion and laceration of left cerebrum without loss of consciousness, sequela	NULL
S06.321A	contusion and laceration of left cerebrum with loss of consciousness of 30 minutes or less, initial encounter	Moderate
S06.321D	contusion and laceration of left cerebrum with loss of consciousness of 30 minutes or less, subsequent encounter	NULL
S06.321S	contusion and laceration of left cerebrum with loss of consciousness of 30 minutes or less, sequela	NULL
S06.322A	contusion and laceration of left cerebrum with loss of consciousness of 31 minutes to 59 minutes, initial encounter	Moderate
S06.322D	contusion and laceration of left cerebrum with loss of consciousness of 31 minutes to 59 minutes, subsequent encounter	NULL
S06.322S	contusion and laceration of left cerebrum with loss of consciousness of 31 minutes to 59 minutes, sequela	NULL
S06.323A	contusion and laceration of left cerebrum with loss of consciousness of 1 hour to 5 hours 59 minutes, initial encounter	Moderate
S06.323D	contusion and laceration of left cerebrum with loss of consciousness of 1 hour to 5 hours 59 minutes, subsequent encounter	NULL
S06.323S	contusion and laceration of left cerebrum with loss of consciousness of 1 hour to 5 hours 59 minutes, sequela	NULL
S06.324A	contusion and laceration of left cerebrum with loss of consciousness of 6 hours to 24 hours, initial encounter	Moderate
S06.324D	contusion and laceration of left cerebrum with loss of consciousness of 6 hours to 24 hours, subsequent encounter	NULL
S06.324S	contusion and laceration of left cerebrum with loss of consciousness of 6 hours to 24 hours, sequela	NULL
S06.325A	contusion and laceration of left cerebrum with loss of consciousness greater than 24 hours with return to pre-existing conscious level, initial encounter	Severe
S06.325D	contusion and laceration of left cerebrum with loss of consciousness greater than 24 hours with return to pre-existing conscious level, subsequent encounter	NULL
S06.325S	contusion and laceration of left cerebrum with loss of consciousness greater than 24 hours with return to pre-existing conscious level, sequela	NULL
S06.326A	contusion and laceration of left cerebrum with loss of consciousness greater than 24 hours without return to pre-existing conscious level with patient surviving, initial encounter	Severe
S06.326D	contusion and laceration of left cerebrum with loss of consciousness greater than 24 hours without return to pre-existing conscious level with patient surviving, subsequent encounter	NULL
S06.326S	contusion and laceration of left cerebrum with loss of consciousness greater than 24 hours without return to pre-existing conscious level with patient surviving, sequela	NULL
S06.327A	contusion and laceration of left cerebrum with loss of consciousness of any duration with death due to brain injury prior to regaining consciousness, initial encounter	Severe
S06.327D	contusion and laceration of left cerebrum with loss of consciousness of any duration with death due to brain injury prior to regaining consciousness, subsequent encounter	NULL
S06.327S	contusion and laceration of left cerebrum with loss of consciousness of any duration with death due to brain injury prior to regaining consciousness, sequela	NULL
S06.328A	contusion and laceration of left cerebrum with loss of consciousness of any duration with death due to other cause prior to regaining consciousness, initial encounter	Severe
S06.328D	contusion and laceration of left cerebrum with loss of consciousness of any duration with death due to other cause prior to regaining consciousness, subsequent encounter	NULL
S06.328S	contusion and laceration of left cerebrum with loss of consciousness of any duration with death due to other cause prior to regaining consciousness, sequela	NULL
S06.329A	contusion and laceration of left cerebrum with loss of consciousness of unspecified duration, initial encounter	Moderate
S06.329D	contusion and laceration of left cerebrum with loss of consciousness of unspecified duration, subsequent encounter	NULL
S06.329S	contusion and laceration of left cerebrum with loss of consciousness of unspecified duration, sequela	NULL
S06.32AA	contusion and laceration of left cerebrum with loss of consciousness status unknown, initial encounter	Mod-Severe
S06.32AD	contusion and laceration of left cerebrum with loss of consciousness status unknown, subsequent encounter	Mod-Severe
S06.32AS	contusion and laceration of left cerebrum with loss of consciousness status unknown, sequela	Mod-Severe
S06.330A	contusion and laceration of cerebrum, unspecified, without loss of consciousness, initial encounter	Moderate
S06.330D	contusion and laceration of cerebrum, unspecified, without loss of consciousness, subsequent encounter	NULL
S06.330S	contusion and laceration of cerebrum, unspecified, without loss of consciousness, sequela	NULL
S06.331A	contusion and laceration of cerebrum, unspecified, with loss of consciousness of 30 minutes or less, initial encounter	Moderate
S06.331D	contusion and laceration of cerebrum, unspecified, with loss of consciousness of 30 minutes or less, subsequent encounter	NULL
S06.331S	contusion and laceration of cerebrum, unspecified, with loss of consciousness of 30 minutes or less, sequela	NULL
S06.332A	contusion and laceration of cerebrum, unspecified, with loss of consciousness of 31 minutes to 59 minutes, initial encounter	Moderate
S06.332D	contusion and laceration of cerebrum, unspecified, with loss of consciousness of 31 minutes to 59 minutes, subsequent encounter	NULL
S06.332S	contusion and laceration of cerebrum, unspecified, with loss of consciousness of 31 minutes to 59 minutes, sequela	NULL
S06.333A	contusion and laceration of cerebrum, unspecified, with loss of consciousness of 1 hour to 5 hours 59 minutes, initial encounter	Moderate
S06.333D	contusion and laceration of cerebrum, unspecified, with loss of consciousness of 1 hour to 5 hours 59 minutes, subsequent encounter	NULL
S06.333S	contusion and laceration of cerebrum, unspecified, with loss of consciousness of 1 hour to 5 hours 59 minutes, sequela	NULL
S06.334A	contusion and laceration of cerebrum, unspecified, with loss of consciousness of 6 hours to 24 hours, initial encounter	Moderate
S06.334D	contusion and laceration of cerebrum, unspecified, with loss of consciousness of 6 hours to 24 hours, subsequent encounter	NULL
S06.334S	contusion and laceration of cerebrum, unspecified, with loss of consciousness of 6 hours to 24 hours, sequela	NULL
S06.335A	contusion and laceration of cerebrum, unspecified, with loss of consciousness greater than 24 hours with return to pre-existing conscious level, initial encounter	Severe
S06.335D	contusion and laceration of cerebrum, unspecified, with loss of consciousness greater than 24 hours with return to pre-existing conscious level, subsequent encounter	NULL
S06.335S	contusion and laceration of cerebrum, unspecified, with loss of consciousness greater than 24 hours with return to pre-existing conscious level, sequela	NULL
S06.336A	contusion and laceration of cerebrum, unspecified, with loss of consciousness greater than 24 hours without return to pre-existing conscious level with patient surviving, initial encounter	Severe
S06.336D	contusion and laceration of cerebrum, unspecified, with loss of consciousness greater than 24 hours without return to pre-existing conscious level with patient surviving, subsequent encounter	NULL
S06.336S	contusion and laceration of cerebrum, unspecified, with loss of consciousness greater than 24 hours without return to pre-existing conscious level with patient surviving, sequela	NULL
S06.337A	contusion and laceration of cerebrum, unspecified, with loss of consciousness of any duration with death due to brain injury prior to regaining consciousness, initial encounter	Severe
S06.337D	contusion and laceration of cerebrum, unspecified, with loss of consciousness of any duration with death due to brain injury prior to regaining consciousness, subsequent encounter	NULL
S06.337S	contusion and laceration of cerebrum, unspecified, with loss of consciousness of any duration with death due to brain injury prior to regaining consciousness, sequela	NULL
S06.338A	contusion and laceration of cerebrum, unspecified, with loss of consciousness of any duration with death due to other cause prior to regaining consciousness, initial encounter	Severe
S06.338D	contusion and laceration of cerebrum, unspecified, with loss of consciousness of any duration with death due to other cause prior to regaining consciousness, subsequent encounter	NULL
S06.338S	contusion and laceration of cerebrum, unspecified, with loss of consciousness of any duration with death due to other cause prior to regaining consciousness, sequela	NULL
S06.339A	contusion and laceration of cerebrum, unspecified, with loss of consciousness of unspecified duration, initial encounter	Moderate
S06.339D	contusion and laceration of cerebrum, unspecified, with loss of consciousness of unspecified duration, subsequent encounter	NULL
S06.339S	contusion and laceration of cerebrum, unspecified, with loss of consciousness of unspecified duration, sequela	NULL
S06.33AA	contusion and laceration of cerebrum, unspecified, with loss of consciousness status unknown, initial encounter	Mod-Severe
S06.33AD	contusion and laceration of cerebrum, unspecified, with loss of consciousness status unknown, subsequent encounter	Mod-Severe
S06.33AS	contusion and laceration of cerebrum, unspecified, with loss of consciousness status unknown, sequela	Mod-Severe
S06.340A	traumatic hemorrhage of right cerebrum without loss of consciousness, initial encounter	Moderate
S06.340D	traumatic hemorrhage of right cerebrum without loss of consciousness, subsequent encounter	NULL
S06.340S	traumatic hemorrhage of right cerebrum without loss of consciousness, sequela	NULL
S06.341A	traumatic hemorrhage of right cerebrum with loss of consciousness of 30 minutes or less, initial encounter	Moderate
S06.341D	traumatic hemorrhage of right cerebrum with loss of consciousness of 30 minutes or less, subsequent encounter	NULL
S06.341S	traumatic hemorrhage of right cerebrum with loss of consciousness of 30 minutes or less, sequela	NULL
S06.342A	traumatic hemorrhage of right cerebrum with loss of consciousness of 31 minutes to 59 minutes, initial encounter	Moderate
S06.342D	traumatic hemorrhage of right cerebrum with loss of consciousness of 31 minutes to 59 minutes, subsequent encounter	NULL
S06.342S	traumatic hemorrhage of right cerebrum with loss of consciousness of 31 minutes to 59 minutes, sequela	NULL
S06.343A	traumatic hemorrhage of right cerebrum with loss of consciousness of 1 hours to 5 hours 59 minutes, initial encounter	Moderate
S06.343D	traumatic hemorrhage of right cerebrum with loss of consciousness of 1 hours to 5 hours 59 minutes, subsequent encounter	NULL
S06.343S	traumatic hemorrhage of right cerebrum with loss of consciousness of 1 hours to 5 hours 59 minutes, sequela	NULL
S06.344A	traumatic hemorrhage of right cerebrum with loss of consciousness of 6 hours to 24 hours, initial encounter	Moderate
S06.344D	traumatic hemorrhage of right cerebrum with loss of consciousness of 6 hours to 24 hours, subsequent encounter	NULL
S06.344S	traumatic hemorrhage of right cerebrum with loss of consciousness of 6 hours to 24 hours, sequela	NULL
S06.345A	traumatic hemorrhage of right cerebrum with loss of consciousness greater than 24 hours with return to pre-existing conscious level, initial encounter	Severe
S06.345D	traumatic hemorrhage of right cerebrum with loss of consciousness greater than 24 hours with return to pre-existing conscious level, subsequent encounter	NULL
S06.345S	traumatic hemorrhage of right cerebrum with loss of consciousness greater than 24 hours with return to pre-existing conscious level, sequela	NULL
S06.346A	traumatic hemorrhage of right cerebrum with loss of consciousness greater than 24 hours without return to pre-existing conscious level with patient surviving, initial encounter	Severe
S06.346D	traumatic hemorrhage of right cerebrum with loss of consciousness greater than 24 hours without return to pre-existing conscious level with patient surviving, subsequent encounter	NULL
S06.346S	traumatic hemorrhage of right cerebrum with loss of consciousness greater than 24 hours without return to pre-existing conscious level with patient surviving, sequela	NULL
S06.347A	traumatic hemorrhage of right cerebrum with loss of consciousness of any duration with death due to brain injury prior to regaining consciousness, initial encounter	Severe
S06.347D	traumatic hemorrhage of right cerebrum with loss of consciousness of any duration with death due to brain injury prior to regaining consciousness, subsequent encounter	NULL
S06.347S	traumatic hemorrhage of right cerebrum with loss of consciousness of any duration with death due to brain injury prior to regaining consciousness, sequela	NULL
S06.348A	traumatic hemorrhage of right cerebrum with loss of consciousness of any duration with death due to other cause prior to regaining consciousness, initial encounter	Severe
S06.348D	traumatic hemorrhage of right cerebrum with loss of consciousness of any duration with death due to other cause prior to regaining consciousness, subsequent encounter	NULL
S06.348S	traumatic hemorrhage of right cerebrum with loss of consciousness of any duration with death due to other cause prior to regaining consciousness, sequela	NULL
S06.349A	traumatic hemorrhage of right cerebrum with loss of consciousness of unspecified duration, initial encounter	Moderate
S06.349D	traumatic hemorrhage of right cerebrum with loss of consciousness of unspecified duration, subsequent encounter	NULL
S06.349S	traumatic hemorrhage of right cerebrum with loss of consciousness of unspecified duration, sequela	NULL
S06.34AA	traumatic hemorrhage of right cerebrum with loss of consciousness status unknown, initial encounter	Mod-Severe
S06.34AD	traumatic hemorrhage of right cerebrum with loss of consciousness status unknown, subsequent encounter	Mod-Severe
S06.34AS	traumatic hemorrhage of right cerebrum with loss of consciousness status unknown, sequela	Mod-Severe
S06.350A	traumatic hemorrhage of left cerebrum without loss of consciousness, initial encounter	Moderate
S06.350D	traumatic hemorrhage of left cerebrum without loss of consciousness, subsequent encounter	NULL
S06.350S	traumatic hemorrhage of left cerebrum without loss of consciousness, sequela	NULL
S06.351A	traumatic hemorrhage of left cerebrum with loss of consciousness of 30 minutes or less, initial encounter	Moderate
S06.351D	traumatic hemorrhage of left cerebrum with loss of consciousness of 30 minutes or less, subsequent encounter	NULL
S06.351S	traumatic hemorrhage of left cerebrum with loss of consciousness of 30 minutes or less, sequela	NULL
S06.352A	traumatic hemorrhage of left cerebrum with loss of consciousness of 31 minutes to 59 minutes, initial encounter	Moderate
S06.352D	traumatic hemorrhage of left cerebrum with loss of consciousness of 31 minutes to 59 minutes, subsequent encounter	NULL
S06.352S	traumatic hemorrhage of left cerebrum with loss of consciousness of 31 minutes to 59 minutes, sequela	NULL
S06.353A	traumatic hemorrhage of left cerebrum with loss of consciousness of 1 hours to 5 hours 59 minutes, initial encounter	Moderate
S06.353D	traumatic hemorrhage of left cerebrum with loss of consciousness of 1 hours to 5 hours 59 minutes, subsequent encounter	NULL
S06.353S	traumatic hemorrhage of left cerebrum with loss of consciousness of 1 hours to 5 hours 59 minutes, sequela	NULL
S06.354A	traumatic hemorrhage of left cerebrum with loss of consciousness of 6 hours to 24 hours, initial encounter	Moderate
S06.354D	traumatic hemorrhage of left cerebrum with loss of consciousness of 6 hours to 24 hours, subsequent encounter	NULL
S06.354S	traumatic hemorrhage of left cerebrum with loss of consciousness of 6 hours to 24 hours, sequela	NULL
S06.355A	traumatic hemorrhage of left cerebrum with loss of consciousness greater than 24 hours with return to pre-existing conscious level, initial encounter	Severe
S06.355D	traumatic hemorrhage of left cerebrum with loss of consciousness greater than 24 hours with return to pre-existing conscious level, subsequent encounter	NULL
S06.355S	traumatic hemorrhage of left cerebrum with loss of consciousness greater than 24 hours with return to pre-existing conscious level, sequela	NULL
S06.356A	traumatic hemorrhage of left cerebrum with loss of consciousness greater than 24 hours without return to pre-existing conscious level with patient surviving, initial encounter	Severe
S06.356D	traumatic hemorrhage of left cerebrum with loss of consciousness greater than 24 hours without return to pre-existing conscious level with patient surviving, subsequent encounter	NULL
S06.356S	traumatic hemorrhage of left cerebrum with loss of consciousness greater than 24 hours without return to pre-existing conscious level with patient surviving, sequela	NULL
S06.357A	traumatic hemorrhage of left cerebrum with loss of consciousness of any duration with death due to brain injury prior to regaining consciousness, initial encounter	Severe
S06.357D	traumatic hemorrhage of left cerebrum with loss of consciousness of any duration with death due to brain injury prior to regaining consciousness, subsequent encounter	NULL
S06.357S	traumatic hemorrhage of left cerebrum with loss of consciousness of any duration with death due to brain injury prior to regaining consciousness, sequela	NULL
S06.358A	traumatic hemorrhage of left cerebrum with loss of consciousness of any duration with death due to other cause prior to regaining consciousness, initial encounter	Severe
S06.358D	traumatic hemorrhage of left cerebrum with loss of consciousness of any duration with death due to other cause prior to regaining consciousness, subsequent encounter	NULL
S06.358S	traumatic hemorrhage of left cerebrum with loss of consciousness of any duration with death due to other cause prior to regaining consciousness, sequela	NULL
S06.359A	traumatic hemorrhage of left cerebrum with loss of consciousness of unspecified duration, initial encounter	Moderate
S06.359D	traumatic hemorrhage of left cerebrum with loss of consciousness of unspecified duration, subsequent encounter	NULL
S06.359S	traumatic hemorrhage of left cerebrum with loss of consciousness of unspecified duration, sequela	NULL
S06.35AA	traumatic hemorrhage of left cerebrum with loss of consciousness status unknown, initial encounter	Mod-Severe
S06.35AD	traumatic hemorrhage of left cerebrum with loss of consciousness status unknown, subsequent encounter	Mod-Severe
S06.35AS	traumatic hemorrhage of left cerebrum with loss of consciousness status unknown, sequela	Mod-Severe
S06.360A	traumatic hemorrhage of cerebrum, unspecified, without loss of consciousness, initial encounter	Moderate
S06.360D	traumatic hemorrhage of cerebrum, unspecified, without loss of consciousness, subsequent encounter	NULL
S06.360S	traumatic hemorrhage of cerebrum, unspecified, without loss of consciousness, sequela	NULL
S06.361A	traumatic hemorrhage of cerebrum, unspecified, with loss of consciousness of 30 minutes or less, initial encounter	Moderate
S06.361D	traumatic hemorrhage of cerebrum, unspecified, with loss of consciousness of 30 minutes or less, subsequent encounter	NULL
S06.361S	traumatic hemorrhage of cerebrum, unspecified, with loss of consciousness of 30 minutes or less, sequela	NULL
S06.362A	traumatic hemorrhage of cerebrum, unspecified, with loss of consciousness of 31 minutes to 59 minutes, initial encounter	Moderate
S06.362D	traumatic hemorrhage of cerebrum, unspecified, with loss of consciousness of 31 minutes to 59 minutes, subsequent encounter	NULL
S06.362S	traumatic hemorrhage of cerebrum, unspecified, with loss of consciousness of 31 minutes to 59 minutes, sequela	NULL
S06.363A	traumatic hemorrhage of cerebrum, unspecified, with loss of consciousness of 1 hours to 5 hours 59 minutes, initial encounter	Moderate
S06.363D	traumatic hemorrhage of cerebrum, unspecified, with loss of consciousness of 1 hours to 5 hours 59 minutes, subsequent encounter	NULL
S06.363S	traumatic hemorrhage of cerebrum, unspecified, with loss of consciousness of 1 hours to 5 hours 59 minutes, sequela	NULL
S06.364A	traumatic hemorrhage of cerebrum, unspecified, with loss of consciousness of 6 hours to 24 hours, initial encounter	Moderate
S06.364D	traumatic hemorrhage of cerebrum, unspecified, with loss of consciousness of 6 hours to 24 hours, subsequent encounter	NULL
S06.364S	traumatic hemorrhage of cerebrum, unspecified, with loss of consciousness of 6 hours to 24 hours, sequela	NULL
S06.365A	traumatic hemorrhage of cerebrum, unspecified, with loss of consciousness greater than 24 hours with return to pre-existing conscious level, initial encounter	Severe
S06.365D	traumatic hemorrhage of cerebrum, unspecified, with loss of consciousness greater than 24 hours with return to pre-existing conscious level, subsequent encounter	NULL
S06.365S	traumatic hemorrhage of cerebrum, unspecified, with loss of consciousness greater than 24 hours with return to pre-existing conscious level, sequela	NULL
S06.366A	traumatic hemorrhage of cerebrum, unspecified, with loss of consciousness greater than 24 hours without return to pre-existing conscious level with patient surviving, initial encounter	Severe
S06.366D	traumatic hemorrhage of cerebrum, unspecified, with loss of consciousness greater than 24 hours without return to pre-existing conscious level with patient surviving, subsequent encounter	NULL
S06.366S	traumatic hemorrhage of cerebrum, unspecified, with loss of consciousness greater than 24 hours without return to pre-existing conscious level with patient surviving, sequela	NULL
S06.367A	traumatic hemorrhage of cerebrum, unspecified, with loss of consciousness of any duration with death due to brain injury prior to regaining consciousness, initial encounter	Severe
S06.367D	traumatic hemorrhage of cerebrum, unspecified, with loss of consciousness of any duration with death due to brain injury prior to regaining consciousness, subsequent encounter	NULL
S06.367S	traumatic hemorrhage of cerebrum, unspecified, with loss of consciousness of any duration with death due to brain injury prior to regaining consciousness, sequela	NULL
S06.368A	traumatic hemorrhage of cerebrum, unspecified, with loss of consciousness of any duration with death due to other cause prior to regaining consciousness, initial encounter	Severe
S06.368D	traumatic hemorrhage of cerebrum, unspecified, with loss of consciousness of any duration with death due to other cause prior to regaining consciousness, subsequent encounter	NULL
S06.368S	traumatic hemorrhage of cerebrum, unspecified, with loss of consciousness of any duration with death due to other cause prior to regaining consciousness, sequela	NULL
S06.369A	traumatic hemorrhage of cerebrum, unspecified, with loss of consciousness of unspecified duration, initial encounter	Moderate
S06.369D	traumatic hemorrhage of cerebrum, unspecified, with loss of consciousness of unspecified duration, subsequent encounter	NULL
S06.369S	traumatic hemorrhage of cerebrum, unspecified, with loss of consciousness of unspecified duration, sequela	NULL
S06.36AA	traumatic hemorrhage of cerebrum, unspecified, with loss of consciousness status unknown, initial encounter	Mod-Severe
S06.36AD	traumatic hemorrhage of cerebrum, unspecified, with loss of consciousness status unknown, subsequent encounter	Mod-Severe
S06.36AS	traumatic hemorrhage of cerebrum, unspecified, with loss of consciousness status unknown, sequela	Mod-Severe
S06.370A	contusion, laceration, and hemorrhage of cerebellum without loss of consciousness, initial encounter	Moderate
S06.370D	contusion, laceration, and hemorrhage of cerebellum without loss of consciousness, subsequent encounter	NULL
S06.370S	contusion, laceration, and hemorrhage of cerebellum without loss of consciousness, sequela	NULL
S06.371A	contusion, laceration, and hemorrhage of cerebellum with loss of consciousness of 30 minutes or less, initial encounter	Moderate
S06.371D	contusion, laceration, and hemorrhage of cerebellum with loss of consciousness of 30 minutes or less, subsequent encounter	NULL
S06.371S	contusion, laceration, and hemorrhage of cerebellum with loss of consciousness of 30 minutes or less, sequela	NULL
S06.372A	contusion, laceration, and hemorrhage of cerebellum with loss of consciousness of 31 minutes to 59 minutes, initial encounter	Moderate
S06.372D	contusion, laceration, and hemorrhage of cerebellum with loss of consciousness of 31 minutes to 59 minutes, subsequent encounter	NULL
S06.372S	contusion, laceration, and hemorrhage of cerebellum with loss of consciousness of 31 minutes to 59 minutes, sequela	NULL
S06.373A	contusion, laceration, and hemorrhage of cerebellum with loss of consciousness of 1 hour to 5 hours 59 minutes, initial encounter	Moderate
S06.373D	contusion, laceration, and hemorrhage of cerebellum with loss of consciousness of 1 hour to 5 hours 59 minutes, subsequent encounter	NULL
S06.373S	contusion, laceration, and hemorrhage of cerebellum with loss of consciousness of 1 hour to 5 hours 59 minutes, sequela	NULL
S06.374A	contusion, laceration, and hemorrhage of cerebellum with loss of consciousness of 6 hours to 24 hours, initial encounter	Moderate
S06.374D	contusion, laceration, and hemorrhage of cerebellum with loss of consciousness of 6 hours to 24 hours, subsequent encounter	NULL
S06.374S	contusion, laceration, and hemorrhage of cerebellum with loss of consciousness of 6 hours to 24 hours, sequela	NULL
S06.375A	contusion, laceration, and hemorrhage of cerebellum with loss of consciousness greater than 24 hours with return to pre-existing conscious level, initial encounter	Severe
S06.375D	contusion, laceration, and hemorrhage of cerebellum with loss of consciousness greater than 24 hours with return to pre-existing conscious level, subsequent encounter	NULL
S06.375S	contusion, laceration, and hemorrhage of cerebellum with loss of consciousness greater than 24 hours with return to pre-existing conscious level, sequela	NULL
S06.376A	contusion, laceration, and hemorrhage of cerebellum with loss of consciousness greater than 24 hours without return to pre-existing conscious level with patient surviving, initial encounter	Severe
S06.376D	contusion, laceration, and hemorrhage of cerebellum with loss of consciousness greater than 24 hours without return to pre-existing conscious level with patient surviving, subsequent encounter	NULL
S06.376S	contusion, laceration, and hemorrhage of cerebellum with loss of consciousness greater than 24 hours without return to pre-existing conscious level with patient surviving, sequela	NULL
S06.377A	contusion, laceration, and hemorrhage of cerebellum with loss of consciousness of any duration with death due to brain injury prior to regaining consciousness, initial encounter	Severe
S06.377D	contusion, laceration, and hemorrhage of cerebellum with loss of consciousness of any duration with death due to brain injury prior to regaining consciousness, subsequent encounter	NULL
S06.377S	contusion, laceration, and hemorrhage of cerebellum with loss of consciousness of any duration with death due to brain injury prior to regaining consciousness, sequela	NULL
S06.378A	contusion, laceration, and hemorrhage of cerebellum with loss of consciousness of any duration with death due to other cause prior to regaining consciousness, initial encounter	Severe
S06.378D	contusion, laceration, and hemorrhage of cerebellum with loss of consciousness of any duration with death due to other cause prior to regaining consciousness, subsequent encounter	NULL
S06.378S	contusion, laceration, and hemorrhage of cerebellum with loss of consciousness of any duration with death due to other cause prior to regaining consciousness, sequela	NULL
S06.379A	contusion, laceration, and hemorrhage of cerebellum with loss of consciousness of unspecified duration, initial encounter	Moderate
S06.379D	contusion, laceration, and hemorrhage of cerebellum with loss of consciousness of unspecified duration, subsequent encounter	NULL
S06.379S	contusion, laceration, and hemorrhage of cerebellum with loss of consciousness of unspecified duration, sequela	NULL
S06.37AA	contusion, laceration, and hemorrhage of cerebellum with loss of consciousness status unknown, initial encounter	Mod-Severe
S06.37AD	contusion, laceration, and hemorrhage of cerebellum with loss of consciousness status unknown, subsequent encounter	Mod-Severe
S06.37AS	contusion, laceration, and hemorrhage of cerebellum with loss of consciousness status unknown, sequela	Mod-Severe
S06.380A	contusion, laceration, and hemorrhage of brainstem without loss of consciousness, initial encounter	Moderate
S06.380D	contusion, laceration, and hemorrhage of brainstem without loss of consciousness, subsequent encounter	NULL
S06.380S	contusion, laceration, and hemorrhage of brainstem without loss of consciousness, sequela	NULL
S06.381A	contusion, laceration, and hemorrhage of brainstem with loss of consciousness of 30 minutes or less, initial encounter	Moderate
S06.381D	contusion, laceration, and hemorrhage of brainstem with loss of consciousness of 30 minutes or less, subsequent encounter	NULL
S06.381S	contusion, laceration, and hemorrhage of brainstem with loss of consciousness of 30 minutes or less, sequela	NULL
S06.382A	contusion, laceration, and hemorrhage of brainstem with loss of consciousness of 31 minutes to 59 minutes, initial encounter	Moderate
S06.382D	contusion, laceration, and hemorrhage of brainstem with loss of consciousness of 31 minutes to 59 minutes, subsequent encounter	NULL
S06.382S	contusion, laceration, and hemorrhage of brainstem with loss of consciousness of 31 minutes to 59 minutes, sequela	NULL
S06.383A	contusion, laceration, and hemorrhage of brainstem with loss of consciousness of 1 hour to 5 hours 59 minutes, initial encounter	Moderate
S06.383D	contusion, laceration, and hemorrhage of brainstem with loss of consciousness of 1 hour to 5 hours 59 minutes, subsequent encounter	NULL
S06.383S	contusion, laceration, and hemorrhage of brainstem with loss of consciousness of 1 hour to 5 hours 59 minutes, sequela	NULL
S06.384A	contusion, laceration, and hemorrhage of brainstem with loss of consciousness of 6 hours to 24 hours, initial encounter	Moderate
S06.384D	contusion, laceration, and hemorrhage of brainstem with loss of consciousness of 6 hours to 24 hours, subsequent encounter	NULL
S06.384S	contusion, laceration, and hemorrhage of brainstem with loss of consciousness of 6 hours to 24 hours, sequela	NULL
S06.385A	contusion, laceration, and hemorrhage of brainstem with loss of consciousness greater than 24 hours with return to pre-existing conscious level, initial encounter	Severe
S06.385D	contusion, laceration, and hemorrhage of brainstem with loss of consciousness greater than 24 hours with return to pre-existing conscious level, subsequent encounter	NULL
S06.385S	contusion, laceration, and hemorrhage of brainstem with loss of consciousness greater than 24 hours with return to pre-existing conscious level, sequela	NULL
S06.386A	contusion, laceration, and hemorrhage of brainstem with loss of consciousness greater than 24 hours without return to pre-existing conscious level with patient surviving, initial encounter	Severe
S06.386D	contusion, laceration, and hemorrhage of brainstem with loss of consciousness greater than 24 hours without return to pre-existing conscious level with patient surviving, subsequent encounter	NULL
S06.386S	contusion, laceration, and hemorrhage of brainstem with loss of consciousness greater than 24 hours without return to pre-existing conscious level with patient surviving, sequela	NULL
S06.387A	contusion, laceration, and hemorrhage of brainstem with loss of consciousness of any duration with death due to brain injury prior to regaining consciousness, initial encounter	Severe
S06.387D	contusion, laceration, and hemorrhage of brainstem with loss of consciousness of any duration with death due to brain injury prior to regaining consciousness, subsequent encounter	NULL
S06.387S	contusion, laceration, and hemorrhage of brainstem with loss of consciousness of any duration with death due to brain injury prior to regaining consciousness, sequela	NULL
S06.388A	contusion, laceration, and hemorrhage of brainstem with loss of consciousness of any duration with death due to other cause prior to regaining consciousness, initial encounter	Severe
S06.388D	contusion, laceration, and hemorrhage of brainstem with loss of consciousness of any duration with death due to other cause prior to regaining consciousness, subsequent encounter	NULL
S06.388S	contusion, laceration, and hemorrhage of brainstem with loss of consciousness of any duration with death due to other cause prior to regaining consciousness, sequela	NULL
S06.389A	contusion, laceration, and hemorrhage of brainstem with loss of consciousness of unspecified duration, initial encounter	Moderate
S06.389D	contusion, laceration, and hemorrhage of brainstem with loss of consciousness of unspecified duration, subsequent encounter	NULL
S06.389S	contusion, laceration, and hemorrhage of brainstem with loss of consciousness of unspecified duration, sequela	NULL
S06.38AA	contusion, laceration, and hemorrhage of brainstem with loss of consciousness status unknown, initial encounter	Mod-Severe
S06.38AD	contusion, laceration, and hemorrhage of brainstem with loss of consciousness status unknown, subsequent encounter	Mod-Severe
S06.38AS	contusion, laceration, and hemorrhage of brainstem with loss of consciousness status unknown, sequela	Mod-Severe
S06.4X0A	epidural hemorrhage without loss of consciousness, initial encounter	Moderate
S06.4X0D	epidural hemorrhage without loss of consciousness, subsequent encounter	NULL
S06.4X0S	epidural hemorrhage without loss of consciousness, sequela	NULL
S06.4X1A	epidural hemorrhage with loss of consciousness of 30 minutes or less, initial encounter	Moderate
S06.4X1D	epidural hemorrhage with loss of consciousness of 30 minutes or less, subsequent encounter	NULL
S06.4X1S	epidural hemorrhage with loss of consciousness of 30 minutes or less, sequela	NULL
S06.4X2A	epidural hemorrhage with loss of consciousness of 31 minutes to 59 minutes, initial encounter	Moderate
S06.4X2D	epidural hemorrhage with loss of consciousness of 31 minutes to 59 minutes, subsequent encounter	NULL
S06.4X2S	epidural hemorrhage with loss of consciousness of 31 minutes to 59 minutes, sequela	NULL
S06.4X3A	epidural hemorrhage with loss of consciousness of 1 hour to 5 hours 59 minutes, initial encounter	Moderate
S06.4X3D	epidural hemorrhage with loss of consciousness of 1 hour to 5 hours 59 minutes, subsequent encounter	NULL
S06.4X3S	epidural hemorrhage with loss of consciousness of 1 hour to 5 hours 59 minutes, sequela	NULL
S06.4X4A	epidural hemorrhage with loss of consciousness of 6 hours to 24 hours, initial encounter	Moderate
S06.4X4D	epidural hemorrhage with loss of consciousness of 6 hours to 24 hours, subsequent encounter	NULL
S06.4X4S	epidural hemorrhage with loss of consciousness of 6 hours to 24 hours, sequela	NULL
S06.4X5A	epidural hemorrhage with loss of consciousness greater than 24 hours with return to pre-existing conscious level, initial encounter	Severe
S06.4X5D	epidural hemorrhage with loss of consciousness greater than 24 hours with return to pre-existing conscious level, subsequent encounter	NULL
S06.4X5S	epidural hemorrhage with loss of consciousness greater than 24 hours with return to pre-existing conscious level, sequela	NULL
S06.4X6A	epidural hemorrhage with loss of consciousness greater than 24 hours without return to pre-existing conscious level with patient surviving, initial encounter	Severe
S06.4X6D	epidural hemorrhage with loss of consciousness greater than 24 hours without return to pre-existing conscious level with patient surviving, subsequent encounter	NULL
S06.4X6S	epidural hemorrhage with loss of consciousness greater than 24 hours without return to pre-existing conscious level with patient surviving, sequela	NULL
S06.4X7A	epidural hemorrhage with loss of consciousness of any duration with death due to brain injury prior to regaining consciousness, initial encounter	Severe
S06.4X7D	epidural hemorrhage with loss of consciousness of any duration with death due to brain injury prior to regaining consciousness, subsequent encounter	NULL
S06.4X7S	epidural hemorrhage with loss of consciousness of any duration with death due to brain injury prior to regaining consciousness, sequela	NULL
S06.4X8A	epidural hemorrhage with loss of consciousness of any duration with death due to other causes prior to regaining consciousness, initial encounter	Severe
S06.4X8D	epidural hemorrhage with loss of consciousness of any duration with death due to other causes prior to regaining consciousness, subsequent encounter	NULL
S06.4X8S	epidural hemorrhage with loss of consciousness of any duration with death due to other causes prior to regaining consciousness, sequela	NULL
S06.4X9A	epidural hemorrhage with loss of consciousness of unspecified duration, initial encounter	Moderate
S06.4X9D	epidural hemorrhage with loss of consciousness of unspecified duration, subsequent encounter	NULL
S06.4X9S	epidural hemorrhage with loss of consciousness of unspecified duration, sequela	NULL
S06.4XAA	epidural hemorrhage with loss of consciousness status unknown, initial encounter	Mod-Severe
S06.4XAD	epidural hemorrhage with loss of consciousness status unknown, subsequent encounter	Mod-Severe
S06.4XAS	epidural hemorrhage with loss of consciousness status unknown, sequela	Mod-Severe
S06.5X0A	traumatic subdural hemorrhage without loss of consciousness, initial encounter	Moderate
S06.5X0D	traumatic subdural hemorrhage without loss of consciousness, subsequent encounter	NULL
S06.5X0S	traumatic subdural hemorrhage without loss of consciousness, sequela	NULL
S06.5X1A	traumatic subdural hemorrhage with loss of consciousness of 30 minutes or less, initial encounter	Moderate
S06.5X1D	traumatic subdural hemorrhage with loss of consciousness of 30 minutes or less, subsequent encounter	NULL
S06.5X1S	traumatic subdural hemorrhage with loss of consciousness of 30 minutes or less, sequela	NULL
S06.5X2A	traumatic subdural hemorrhage with loss of consciousness of 31 minutes to 59 minutes, initial encounter	Moderate
S06.5X2D	traumatic subdural hemorrhage with loss of consciousness of 31 minutes to 59 minutes, subsequent encounter	NULL
S06.5X2S	traumatic subdural hemorrhage with loss of consciousness of 31 minutes to 59 minutes, sequela	NULL
S06.5X3A	traumatic subdural hemorrhage with loss of consciousness of 1 hour to 5 hours 59 minutes, initial encounter	Moderate
S06.5X3D	traumatic subdural hemorrhage with loss of consciousness of 1 hour to 5 hours 59 minutes, subsequent encounter	NULL
S06.5X3S	traumatic subdural hemorrhage with loss of consciousness of 1 hour to 5 hours 59 minutes, sequela	NULL
S06.5X4A	traumatic subdural hemorrhage with loss of consciousness of 6 hours to 24 hours, initial encounter	Moderate
S06.5X4D	traumatic subdural hemorrhage with loss of consciousness of 6 hours to 24 hours, subsequent encounter	NULL
S06.5X4S	traumatic subdural hemorrhage with loss of consciousness of 6 hours to 24 hours, sequela	NULL
S06.5X5A	traumatic subdural hemorrhage with loss of consciousness greater than 24 hours with return to pre-existing conscious level, initial encounter	Severe
S06.5X5D	traumatic subdural hemorrhage with loss of consciousness greater than 24 hours with return to pre-existing conscious level, subsequent encounter	NULL
S06.5X5S	traumatic subdural hemorrhage with loss of consciousness greater than 24 hours with return to pre-existing conscious level, sequela	NULL
S06.5X6A	traumatic subdural hemorrhage with loss of consciousness greater than 24 hours without return to pre-existing conscious level with patient surviving, initial encounter	Severe
S06.5X6D	traumatic subdural hemorrhage with loss of consciousness greater than 24 hours without return to pre-existing conscious level with patient surviving, subsequent encounter	NULL
S06.5X6S	traumatic subdural hemorrhage with loss of consciousness greater than 24 hours without return to pre-existing conscious level with patient surviving, sequela	NULL
S06.5X7A	traumatic subdural hemorrhage with loss of consciousness of any duration with death due to brain injury before regaining consciousness, initial encounter	Severe
S06.5X7D	traumatic subdural hemorrhage with loss of consciousness of any duration with death due to brain injury before regaining consciousness, subsequent encounter	NULL
S06.5X7S	traumatic subdural hemorrhage with loss of consciousness of any duration with death due to brain injury before regaining consciousness, sequela	NULL
S06.5X8A	traumatic subdural hemorrhage with loss of consciousness of any duration with death due to other cause before regaining consciousness, initial encounter	Severe
S06.5X8D	traumatic subdural hemorrhage with loss of consciousness of any duration with death due to other cause before regaining consciousness, subsequent encounter	NULL
S06.5X8S	traumatic subdural hemorrhage with loss of consciousness of any duration with death due to other cause before regaining consciousness, sequela	NULL
S06.5X9A	traumatic subdural hemorrhage with loss of consciousness of unspecified duration, initial encounter	Moderate
S06.5X9D	traumatic subdural hemorrhage with loss of consciousness of unspecified duration, subsequent encounter	NULL
S06.5X9S	traumatic subdural hemorrhage with loss of consciousness of unspecified duration, sequela	NULL
S06.5XAA	traumatic subdural hemorrhage with loss of consciousness status unknown, initial encounter	Mod-Severe
S06.5XAD	traumatic subdural hemorrhage with loss of consciousness status unknown, subsequent encounter	Mod-Severe
S06.5XAS	traumatic subdural hemorrhage with loss of consciousness status unknown, sequela	Mod-Severe
S06.6X0A	traumatic subarachnoid hemorrhage without loss of consciousness, initial encounter	Moderate
S06.6X0D	traumatic subarachnoid hemorrhage without loss of consciousness, subsequent encounter	NULL
S06.6X0S	traumatic subarachnoid hemorrhage without loss of consciousness, sequela	NULL
S06.6X1A	traumatic subarachnoid hemorrhage with loss of consciousness of 30 minutes or less, initial encounter	Moderate
S06.6X1D	traumatic subarachnoid hemorrhage with loss of consciousness of 30 minutes or less, subsequent encounter	NULL
S06.6X1S	traumatic subarachnoid hemorrhage with loss of consciousness of 30 minutes or less, sequela	NULL
S06.6X2A	traumatic subarachnoid hemorrhage with loss of consciousness of 31 minutes to 59 minutes, initial encounter	Moderate
S06.6X2D	traumatic subarachnoid hemorrhage with loss of consciousness of 31 minutes to 59 minutes, subsequent encounter	NULL
S06.6X2S	traumatic subarachnoid hemorrhage with loss of consciousness of 31 minutes to 59 minutes, sequela	NULL
S06.6X3A	traumatic subarachnoid hemorrhage with loss of consciousness of 1 hour to 5 hours 59 minutes, initial encounter	Moderate
S06.6X3D	traumatic subarachnoid hemorrhage with loss of consciousness of 1 hour to 5 hours 59 minutes, subsequent encounter	NULL
S06.6X3S	traumatic subarachnoid hemorrhage with loss of consciousness of 1 hour to 5 hours 59 minutes, sequela	NULL
S06.6X4A	traumatic subarachnoid hemorrhage with loss of consciousness of 6 hours to 24 hours, initial encounter	Moderate
S06.6X4D	traumatic subarachnoid hemorrhage with loss of consciousness of 6 hours to 24 hours, subsequent encounter	NULL
S06.6X4S	traumatic subarachnoid hemorrhage with loss of consciousness of 6 hours to 24 hours, sequela	NULL
S06.6X5A	traumatic subarachnoid hemorrhage with loss of consciousness greater than 24 hours with return to pre-existing conscious level, initial encounter	Severe
S06.6X5D	traumatic subarachnoid hemorrhage with loss of consciousness greater than 24 hours with return to pre-existing conscious level, subsequent encounter	NULL
S06.6X5S	traumatic subarachnoid hemorrhage with loss of consciousness greater than 24 hours with return to pre-existing conscious level, sequela	NULL
S06.6X6A	traumatic subarachnoid hemorrhage with loss of consciousness greater than 24 hours without return to pre-existing conscious level with patient surviving, initial encounter	Severe
S06.6X6D	traumatic subarachnoid hemorrhage with loss of consciousness greater than 24 hours without return to pre-existing conscious level with patient surviving, subsequent encounter	NULL
S06.6X6S	traumatic subarachnoid hemorrhage with loss of consciousness greater than 24 hours without return to pre-existing conscious level with patient surviving, sequela	NULL
S06.6X7A	traumatic subarachnoid hemorrhage with loss of consciousness of any duration with death due to brain injury prior to regaining consciousness, initial encounter	Severe
S06.6X7D	traumatic subarachnoid hemorrhage with loss of consciousness of any duration with death due to brain injury prior to regaining consciousness, subsequent encounter	NULL
S06.6X7S	traumatic subarachnoid hemorrhage with loss of consciousness of any duration with death due to brain injury prior to regaining consciousness, sequela	NULL
S06.6X8A	traumatic subarachnoid hemorrhage with loss of consciousness of any duration with death due to other cause prior to regaining consciousness, initial encounter	Severe
S06.6X8D	traumatic subarachnoid hemorrhage with loss of consciousness of any duration with death due to other cause prior to regaining consciousness, subsequent encounter	NULL
S06.6X8S	traumatic subarachnoid hemorrhage with loss of consciousness of any duration with death due to other cause prior to regaining consciousness, sequela	NULL
S06.6X9A	traumatic subarachnoid hemorrhage with loss of consciousness of unspecified duration, initial encounter	Moderate
S06.6X9D	traumatic subarachnoid hemorrhage with loss of consciousness of unspecified duration, subsequent encounter	NULL
S06.6X9S	traumatic subarachnoid hemorrhage with loss of consciousness of unspecified duration, sequela	NULL
S06.6XAA	traumatic subarachnoid hemorrhage with loss of consciousness status unknown, initial encounter	Mod-Severe
S06.6XAD	traumatic subarachnoid hemorrhage with loss of consciousness status unknown, subsequent encounter	Mod-Severe
S06.6XAS	traumatic subarachnoid hemorrhage with loss of consciousness status unknown, sequela	Mod-Severe
S06.810A	injury of right internal carotid artery, intracranial portion, not elsewhere classified without loss of consciousness, initial encounter	Mod-Severe
S06.810D	injury of right internal carotid artery, intracranial portion, not elsewhere classified without loss of consciousness, subsequent encounter	Mod-Severe
S06.810S	injury of right internal carotid artery, intracranial portion, not elsewhere classified without loss of consciousness, sequela	Mod-Severe
S06.811A	injury of right internal carotid artery, intracranial portion, not elsewhere classified with loss of consciousness of 30 minutes or less, initial encounter	Mod-Severe
S06.811D	injury of right internal carotid artery, intracranial portion, not elsewhere classified with loss of consciousness of 30 minutes or less, subsequent encounter	Mod-Severe
S06.811S	injury of right internal carotid artery, intracranial portion, not elsewhere classified with loss of consciousness of 30 minutes or less, sequela	Mod-Severe
S06.812A	injury of right internal carotid artery, intracranial portion, not elsewhere classified with loss of consciousness of 31 minutes to 59 minutes, initial encounter	Mod-Severe
S06.812D	injury of right internal carotid artery, intracranial portion, not elsewhere classified with loss of consciousness of 31 minutes to 59 minutes, subsequent encounter	Mod-Severe
S06.812S	injury of right internal carotid artery, intracranial portion, not elsewhere classified with loss of consciousness of 31 minutes to 59 minutes, sequela	Mod-Severe
S06.813A	injury of right internal carotid artery, intracranial portion, not elsewhere classified with loss of consciousness of 1 hour to 5 hours 59 minutes, initial encounter	Mod-Severe
S06.813D	injury of right internal carotid artery, intracranial portion, not elsewhere classified with loss of consciousness of 1 hour to 5 hours 59 minutes, subsequent encounter	Mod-Severe
S06.813S	injury of right internal carotid artery, intracranial portion, not elsewhere classified with loss of consciousness of 1 hour to 5 hours 59 minutes, sequela	Mod-Severe
S06.814A	injury of right internal carotid artery, intracranial portion, not elsewhere classified with loss of consciousness of 6 hours to 24 hours, initial encounter	Mod-Severe
S06.814D	injury of right internal carotid artery, intracranial portion, not elsewhere classified with loss of consciousness of 6 hours to 24 hours, subsequent encounter	Mod-Severe
S06.814S	injury of right internal carotid artery, intracranial portion, not elsewhere classified with loss of consciousness of 6 hours to 24 hours, sequela	Mod-Severe
S06.815A	injury of right internal carotid artery, intracranial portion, not elsewhere classified with loss of consciousness greater than 24 hours with return to pre-existing conscious level, initial encounter	Mod-Severe
S06.815D	injury of right internal carotid artery, intracranial portion, not elsewhere classified with loss of consciousness greater than 24 hours with return to pre-existing conscious level, subsequent encounter	Mod-Severe
S06.815S	injury of right internal carotid artery, intracranial portion, not elsewhere classified with loss of consciousness greater than 24 hours with return to pre-existing conscious level, sequela	Mod-Severe
S06.816A	injury of right internal carotid artery, intracranial portion, not elsewhere classified with loss of consciousness greater than 24 hours without return to pre-existing conscious level with patient surviving, initial encounter	Mod-Severe
S06.816D	injury of right internal carotid artery, intracranial portion, not elsewhere classified with loss of consciousness greater than 24 hours without return to pre-existing conscious level with patient surviving, subsequent encounter	Mod-Severe
S06.816S	injury of right internal carotid artery, intracranial portion, not elsewhere classified with loss of consciousness greater than 24 hours without return to pre-existing conscious level with patient surviving, sequela	Mod-Severe
S06.817A	injury of right internal carotid artery, intracranial portion, not elsewhere classified with loss of consciousness of any duration with death due to brain injury prior to regaining consciousness, initial encounter	Mod-Severe
S06.817D	injury of right internal carotid artery, intracranial portion, not elsewhere classified with loss of consciousness of any duration with death due to brain injury prior to regaining consciousness, subsequent encounter	Mod-Severe
S06.817S	injury of right internal carotid artery, intracranial portion, not elsewhere classified with loss of consciousness of any duration with death due to brain injury prior to regaining consciousness, sequela	Mod-Severe
S06.818A	injury of right internal carotid artery, intracranial portion, not elsewhere classified with loss of consciousness of any duration with death due to other cause prior to regaining consciousness, initial encounter	Mod-Severe
S06.818D	injury of right internal carotid artery, intracranial portion, not elsewhere classified with loss of consciousness of any duration with death due to other cause prior to regaining consciousness, subsequent encounter	Mod-Severe
S06.818S	injury of right internal carotid artery, intracranial portion, not elsewhere classified with loss of consciousness of any duration with death due to other cause prior to regaining consciousness, sequela	Mod-Severe
S06.819A	injury of right internal carotid artery, intracranial portion, not elsewhere classified with loss of consciousness of unspecified duration, initial encounter	Mod-Severe
S06.819D	injury of right internal carotid artery, intracranial portion, not elsewhere classified with loss of consciousness of unspecified duration, subsequent encounter	Mod-Severe
S06.819S	injury of right internal carotid artery, intracranial portion, not elsewhere classified with loss of consciousness of unspecified duration, sequela	Mod-Severe
S06.81AA	injury of right internal carotid artery, intracranial portion, not elsewhere classified with loss of consciousness status unknown, initial encounter	Mod-Severe
S06.81AD	injury of right internal carotid artery, intracranial portion, not elsewhere classified with loss of consciousness status unknown, subsequent encounter	Mod-Severe
S06.81AS	injury of right internal carotid artery, intracranial portion, not elsewhere classified with loss of consciousness status unknown, sequela	Mod-Severe
S06.820A	injury of left internal carotid artery, intracranial portion, not elsewhere classified without loss of consciousness, initial encounter	Mod-Severe
S06.820D	injury of left internal carotid artery, intracranial portion, not elsewhere classified without loss of consciousness, subsequent encounter	Mod-Severe
S06.820S	injury of left internal carotid artery, intracranial portion, not elsewhere classified without loss of consciousness, sequela	Mod-Severe
S06.821A	injury of left internal carotid artery, intracranial portion, not elsewhere classified with loss of consciousness of 30 minutes or less, initial encounter	Mod-Severe
S06.821D	injury of left internal carotid artery, intracranial portion, not elsewhere classified with loss of consciousness of 30 minutes or less, subsequent encounter	Mod-Severe
S06.821S	injury of left internal carotid artery, intracranial portion, not elsewhere classified with loss of consciousness of 30 minutes or less, sequela	Mod-Severe
S06.822A	injury of left internal carotid artery, intracranial portion, not elsewhere classified with loss of consciousness of 31 minutes to 59 minutes, initial encounter	Mod-Severe
S06.822D	injury of left internal carotid artery, intracranial portion, not elsewhere classified with loss of consciousness of 31 minutes to 59 minutes, subsequent encounter	Mod-Severe
S06.822S	injury of left internal carotid artery, intracranial portion, not elsewhere classified with loss of consciousness of 31 minutes to 59 minutes, sequela	Mod-Severe
S06.823A	injury of left internal carotid artery, intracranial portion, not elsewhere classified with loss of consciousness of 1 hour to 5 hours 59 minutes, initial encounter	Mod-Severe
S06.823D	injury of left internal carotid artery, intracranial portion, not elsewhere classified with loss of consciousness of 1 hour to 5 hours 59 minutes, subsequent encounter	Mod-Severe
S06.823S	injury of left internal carotid artery, intracranial portion, not elsewhere classified with loss of consciousness of 1 hour to 5 hours 59 minutes, sequela	Mod-Severe
S06.824A	injury of left internal carotid artery, intracranial portion, not elsewhere classified with loss of consciousness of 6 hours to 24 hours, initial encounter	Mod-Severe
S06.824D	injury of left internal carotid artery, intracranial portion, not elsewhere classified with loss of consciousness of 6 hours to 24 hours, subsequent encounter	Mod-Severe
S06.824S	injury of left internal carotid artery, intracranial portion, not elsewhere classified with loss of consciousness of 6 hours to 24 hours, sequela	Mod-Severe
S06.825A	injury of left internal carotid artery, intracranial portion, not elsewhere classified with loss of consciousness greater than 24 hours with return to pre-existing conscious level, initial encounter	Mod-Severe
S06.825D	injury of left internal carotid artery, intracranial portion, not elsewhere classified with loss of consciousness greater than 24 hours with return to pre-existing conscious level, subsequent encounter	Mod-Severe
S06.825S	injury of left internal carotid artery, intracranial portion, not elsewhere classified with loss of consciousness greater than 24 hours with return to pre-existing conscious level, sequela	Mod-Severe
S06.826A	injury of left internal carotid artery, intracranial portion, not elsewhere classified with loss of consciousness greater than 24 hours without return to pre-existing conscious level with patient surviving, initial encounter	Mod-Severe
S06.826D	injury of left internal carotid artery, intracranial portion, not elsewhere classified with loss of consciousness greater than 24 hours without return to pre-existing conscious level with patient surviving, subsequent encounter	Mod-Severe
S06.826S	injury of left internal carotid artery, intracranial portion, not elsewhere classified with loss of consciousness greater than 24 hours without return to pre-existing conscious level with patient surviving, sequela	Mod-Severe
S06.827A	injury of left internal carotid artery, intracranial portion, not elsewhere classified with loss of consciousness of any duration with death due to brain injury prior to regaining consciousness, initial encounter	Mod-Severe
S06.827D	injury of left internal carotid artery, intracranial portion, not elsewhere classified with loss of consciousness of any duration with death due to brain injury prior to regaining consciousness, subsequent encounter	Mod-Severe
S06.827S	injury of left internal carotid artery, intracranial portion, not elsewhere classified with loss of consciousness of any duration with death due to brain injury prior to regaining consciousness, sequela	Mod-Severe
S06.828A	injury of left internal carotid artery, intracranial portion, not elsewhere classified with loss of consciousness of any duration with death due to other cause prior to regaining consciousness, initial encounter	Mod-Severe
S06.828D	injury of left internal carotid artery, intracranial portion, not elsewhere classified with loss of consciousness of any duration with death due to other cause prior to regaining consciousness, subsequent encounter	Mod-Severe
S06.828S	injury of left internal carotid artery, intracranial portion, not elsewhere classified with loss of consciousness of any duration with death due to other cause prior to regaining consciousness, sequela	Mod-Severe
S06.829A	injury of left internal carotid artery, intracranial portion, not elsewhere classified with loss of consciousness of unspecified duration, initial encounter	Mod-Severe
S06.829D	injury of left internal carotid artery, intracranial portion, not elsewhere classified with loss of consciousness of unspecified duration, subsequent encounter	Mod-Severe
S06.829S	injury of left internal carotid artery, intracranial portion, not elsewhere classified with loss of consciousness of unspecified duration, sequela	Mod-Severe
S06.82AA	injury of left internal carotid artery, intracranial portion, not elsewhere classified with loss of consciousness status unknown, initial encounter	Mod-Severe
S06.82AD	injury of left internal carotid artery, intracranial portion, not elsewhere classified with loss of consciousness status unknown, subsequent encounter	Mod-Severe
S06.82AS	injury of left internal carotid artery, intracranial portion, not elsewhere classified with loss of consciousness status unknown, sequela	Mod-Severe
S06.890A	other specified intracranial injury without loss of consciousness, initial encounter	Moderate
S06.890D	other specified intracranial injury without loss of consciousness, subsequent encounter	NULL
S06.890S	other specified intracranial injury without loss of consciousness, sequela	NULL
S06.891A	other specified intracranial injury with loss of consciousness of 30 minutes or less, initial encounter	Moderate
S06.891D	other specified intracranial injury with loss of consciousness of 30 minutes or less, subsequent encounter	NULL
S06.891S	other specified intracranial injury with loss of consciousness of 30 minutes or less, sequela	NULL
S06.892A	other specified intracranial injury with loss of consciousness of 31 minutes to 59 minutes, initial encounter	Moderate
S06.892D	other specified intracranial injury with loss of consciousness of 31 minutes to 59 minutes, subsequent encounter	NULL
S06.892S	other specified intracranial injury with loss of consciousness of 31 minutes to 59 minutes, sequela	NULL
S06.893A	other specified intracranial injury with loss of consciousness of 1 hour to 5 hours 59 minutes, initial encounter	Moderate
S06.893D	other specified intracranial injury with loss of consciousness of 1 hour to 5 hours 59 minutes, subsequent encounter	NULL
S06.893S	other specified intracranial injury with loss of consciousness of 1 hour to 5 hours 59 minutes, sequela	NULL
S06.894A	other specified intracranial injury with loss of consciousness of 6 hours to 24 hours, initial encounter	Moderate
S06.894D	other specified intracranial injury with loss of consciousness of 6 hours to 24 hours, subsequent encounter	NULL
S06.894S	other specified intracranial injury with loss of consciousness of 6 hours to 24 hours, sequela	NULL
S06.895A	other specified intracranial injury with loss of consciousness greater than 24 hours with return to pre-existing conscious level, initial encounter	Severe
S06.895D	other specified intracranial injury with loss of consciousness greater than 24 hours with return to pre-existing conscious level, subsequent encounter	NULL
S06.895S	other specified intracranial injury with loss of consciousness greater than 24 hours with return to pre-existing conscious level, sequela	NULL
S06.896A	other specified intracranial injury with loss of consciousness greater than 24 hours without return to pre-existing conscious level with patient surviving, initial encounter	Severe
S06.896D	other specified intracranial injury with loss of consciousness greater than 24 hours without return to pre-existing conscious level with patient surviving, subsequent encounter	NULL
S06.896S	other specified intracranial injury with loss of consciousness greater than 24 hours without return to pre-existing conscious level with patient surviving, sequela	NULL
S06.897A	other specified intracranial injury with loss of consciousness of any duration with death due to brain injury prior to regaining consciousness, initial encounter	Severe
S06.897D	other specified intracranial injury with loss of consciousness of any duration with death due to brain injury prior to regaining consciousness, subsequent encounter	NULL
S06.897S	other specified intracranial injury with loss of consciousness of any duration with death due to brain injury prior to regaining consciousness, sequela	NULL
S06.898A	other specified intracranial injury with loss of consciousness of any duration with death due to other cause prior to regaining consciousness, initial encounter	Severe
S06.898D	other specified intracranial injury with loss of consciousness of any duration with death due to other cause prior to regaining consciousness, subsequent encounter	NULL
S06.898S	other specified intracranial injury with loss of consciousness of any duration with death due to other cause prior to regaining consciousness, sequela	NULL
S06.899A	other specified intracranial injury with loss of consciousness of unspecified duration, initial encounter	Moderate
S06.899D	other specified intracranial injury with loss of consciousness of unspecified duration, subsequent encounter	NULL
S06.899S	other specified intracranial injury with loss of consciousness of unspecified duration, sequela	NULL
S06.89AA	other specified intracranial injury with loss of consciousness status unknown, initial encounter	Unclassified
S06.89AD	other specified intracranial injury with loss of consciousness status unknown, subsequent encounter	Unclassified
S06.89AS	other specified intracranial injury with loss of consciousness status unknown, sequela	Unclassified
S06.8A0A	primary blast injury of brain, not elsewhere classified without loss of consciousness, initial encounter	Unclassified
S06.8A0D	primary blast injury of brain, not elsewhere classified without loss of consciousness, subsequent encounter	Unclassified
S06.8A0S	primary blast injury of brain, not elsewhere classified without loss of consciousness, sequela	Unclassified
S06.8A1A	primary blast injury of brain, not elsewhere classified with loss of consciousness of 30 minutes or less, initial encounter	Mild
S06.8A1D	primary blast injury of brain, not elsewhere classified with loss of consciousness of 30 minutes or less, subsequent encounter	Mild
S06.8A1S	primary blast injury of brain, not elsewhere classified with loss of consciousness of 30 minutes or less, sequela	Mild
S06.8A2A	primary blast injury of brain, not elsewhere classified with loss of consciousness of 31 minutes to 59 minutes, initial encounter	Mod-Severe
S06.8A2D	primary blast injury of brain, not elsewhere classified with loss of consciousness of 31 minutes to 59 minutes, subsequent encounter	Mod-Severe
S06.8A2S	primary blast injury of brain, not elsewhere classified with loss of consciousness of 31 minutes to 59 minutes, sequela	Mod-Severe
S06.8A3A	primary blast injury of brain, not elsewhere classified with loss of consciousness of 1 hour to 5 hours 59 minutes, initial encounter	Mod-Severe
S06.8A3D	primary blast injury of brain, not elsewhere classified with loss of consciousness of 1 hour to 5 hours 59 minutes, subsequent encounter	Mod-Severe
S06.8A3S	primary blast injury of brain, not elsewhere classified with loss of consciousness of 1 hour to 5 hours 59 minutes, sequela	Mod-Severe
S06.8A4A	primary blast injury of brain, not elsewhere classified with loss of consciousness of 6 hours to 24 hours, initial encounter	Mod-Severe
S06.8A4D	primary blast injury of brain, not elsewhere classified with loss of consciousness of 6 hours to 24 hours, subsequent encounter	Mod-Severe
S06.8A4S	primary blast injury of brain, not elsewhere classified with loss of consciousness of 6 hours to 24 hours, sequela	Mod-Severe
S06.8A5A	primary blast injury of brain, not elsewhere classified with loss of consciousness greater than 24 hours with return to pre-existing conscious level, initial encounter	Mod-Severe
S06.8A5D	primary blast injury of brain, not elsewhere classified with loss of consciousness greater than 24 hours with return to pre-existing conscious level, subsequent encounter	Mod-Severe
S06.8A5S	primary blast injury of brain, not elsewhere classified with loss of consciousness greater than 24 hours with return to pre-existing conscious level, sequela	Mod-Severe
S06.8A6A	primary blast injury of brain, not elsewhere classified with loss of consciousness greater than 24 hours without return to pre-existing conscious level with patient surviving, initial encounter	Mod-Severe
S06.8A6D	primary blast injury of brain, not elsewhere classified with loss of consciousness greater than 24 hours without return to pre-existing conscious level with patient surviving, subsequent encounter	Mod-Severe
S06.8A6S	primary blast injury of brain, not elsewhere classified with loss of consciousness greater than 24 hours without return to pre-existing conscious level with patient surviving, sequela	Mod-Severe
S06.8A7A	primary blast injury of brain, not elsewhere classified with loss of consciousness of any duration with death due to brain injury prior to regaining consciousness, initial encounter	Mod-Severe
S06.8A8A	primary blast injury of brain, not elsewhere classified with loss of consciousness of any duration with death due to other cause prior to regaining consciousness, initial encounter	Mod-Severe
S06.8A9A	primary blast injury of brain, not elsewhere classified with loss of consciousness of unspecified duration, initial encounter	Unclassified
S06.8A9D	primary blast injury of brain, not elsewhere classified with loss of consciousness of unspecified duration, subsequent encounter	Unclassified
S06.8A9S	primary blast injury of brain, not elsewhere classified with loss of consciousness of unspecified duration, sequela	Unclassified
S06.8AAA	primary blast injury of brain, not elsewhere classified with loss of consciousness status unknown, initial encounter	Unclassified
S06.8AAD	primary blast injury of brain, not elsewhere classified with loss of consciousness status unknown, subsequent encounter	Unclassified
S06.8AAS	primary blast injury of brain, not elsewhere classified with loss of consciousness status unknown, sequela	Unclassified
S06.9X0A	unspecified intracranial injury without loss of consciousness, initial encounter	Moderate
S06.9X0D	unspecified intracranial injury without loss of consciousness, subsequent encounter	NULL
S06.9X0S	unspecified intracranial injury without loss of consciousness, sequela	NULL
S06.9X1A	unspecified intracranial injury with loss of consciousness of 30 minutes or less, initial encounter	Moderate
S06.9X1D	unspecified intracranial injury with loss of consciousness of 30 minutes or less, subsequent encounter	NULL
S06.9X1S	unspecified intracranial injury with loss of consciousness of 30 minutes or less, sequela	NULL
S06.9X2A	unspecified intracranial injury with loss of consciousness of 31 minutes to 59 minutes, initial encounter	Moderate
S06.9X2D	unspecified intracranial injury with loss of consciousness of 31 minutes to 59 minutes, subsequent encounter	NULL
S06.9X2S	unspecified intracranial injury with loss of consciousness of 31 minutes to 59 minutes, sequela	NULL
S06.9X3A	unspecified intracranial injury with loss of consciousness of 1 hour to 5 hours 59 minutes, initial encounter	Moderate
S06.9X3D	unspecified intracranial injury with loss of consciousness of 1 hour to 5 hours 59 minutes, subsequent encounter	NULL
S06.9X3S	unspecified intracranial injury with loss of consciousness of 1 hour to 5 hours 59 minutes, sequela	NULL
S06.9X4A	unspecified intracranial injury with loss of consciousness of 6 hours to 24 hours, initial encounter	Moderate
S06.9X4D	unspecified intracranial injury with loss of consciousness of 6 hours to 24 hours, subsequent encounter	NULL
S06.9X4S	unspecified intracranial injury with loss of consciousness of 6 hours to 24 hours, sequela	NULL
S06.9X5A	unspecified intracranial injury with loss of consciousness greater than 24 hours with return to pre-existing conscious level, initial encounter	Severe
S06.9X5D	unspecified intracranial injury with loss of consciousness greater than 24 hours with return to pre-existing conscious level, subsequent encounter	NULL
S06.9X5S	unspecified intracranial injury with loss of consciousness greater than 24 hours with return to pre-existing conscious level, sequela	NULL
S06.9X6A	unspecified intracranial injury with loss of consciousness greater than 24 hours without return to pre-existing conscious level with patient surviving, initial encounter	Severe
S06.9X6D	unspecified intracranial injury with loss of consciousness greater than 24 hours without return to pre-existing conscious level with patient surviving, subsequent encounter	NULL
S06.9X6S	unspecified intracranial injury with loss of consciousness greater than 24 hours without return to pre-existing conscious level with patient surviving, sequela	NULL
S06.9X7A	unspecified intracranial injury with loss of consciousness of any duration with death due to brain injury prior to regaining consciousness, initial encounter	Severe
S06.9X7D	unspecified intracranial injury with loss of consciousness of any duration with death due to brain injury prior to regaining consciousness, subsequent encounter	NULL
S06.9X7S	unspecified intracranial injury with loss of consciousness of any duration with death due to brain injury prior to regaining consciousness, sequela	NULL
S06.9X8A	unspecified intracranial injury with loss of consciousness of any duration with death due to other cause prior to regaining consciousness, initial encounter	Severe
S06.9X8D	unspecified intracranial injury with loss of consciousness of any duration with death due to other cause prior to regaining consciousness, subsequent encounter	NULL
S06.9X8S	unspecified intracranial injury with loss of consciousness of any duration with death due to other cause prior to regaining consciousness, sequela	NULL
S06.9X9A	unspecified intracranial injury with loss of consciousness of unspecified duration, initial encounter	Moderate
S06.9X9D	unspecified intracranial injury with loss of consciousness of unspecified duration, subsequent encounter	NULL
S06.9X9S	unspecified intracranial injury with loss of consciousness of unspecified duration, sequela	Moderate
S06.9XAA	unspecified intracranial injury with loss of consciousness status unknown, initial encounter	Unclassified
S06.9XAD	unspecified intracranial injury with loss of consciousness status unknown, subsequent encounter	Unclassified
S06.9XAS	unspecified intracranial injury with loss of consciousness status unknown, sequela	Unclassified
S07.1XXA	crushing injury of skull, initial encounter	Moderate
S07.1XXD	crushing injury of skull, subsequent encounter	NULL
S07.1XXS	crushing injury of skull, sequela	NULL
Z87.820	personal history of traumatic brain injury	Mild

## Sheet: Dementia ICD Codes
Supplemental Table 2. Dementia Phenotype ICD Codes
Phenotype	ICD-9	ICD-10
AD	331	G30.1, G30.8, G30.9
AD+	331.0, 294.20, 294.21, 294.8, 290.0, 290.20, 290.21, 290.3	G30.1, G30.8, G30.9, F03.90, F03.91
ADRD	331.0, 294.20, 294.21, 294.8, 290.0, 290.20, 290.21, 290.3, 331.2, 290.40, 290.41, 290.42, 290.43, 331.82, 331.1, 331.19, 290.10, 290.11, 290.12, 290.13	G30.0, G30.1, G30.8, G30.9, F03.90, F03.91, F01.50, F01.51, G31.83, G31.0, G31.09, G31.1
All-Cause Dementia	331.0, 294.20, 294.21, 294.8, 290.0, 290.20, 290.21, 290.3, 331.2, 290.40, 290.41, 290.42, 290.43, 331.82, 331.1, 331.19, 290.10, 290.11, 290.12, 290.13, 331.5, 333.4, 332, 331.11, 294.10, 294.11	G30.0, G30.1, G30.8, G30.9, F03.90, F03.91, F01.50, F01.51, G31.83, G31.0, G31.09, G91.2, G10, G20, A81.00, G31.01, F10.96, F02.80, F02.81, G31.1

## Sheet: Before vs. After Matching
Supplemental Table 3. Comparison of Sample Before vs. After Matching
	All Data						Matched Data
	Means Treated	Means Untreated	Std. Mean Diff.	Var. Ratio	eCDF Mean	eCDF Max	Means Treated	Means Untreated	Std. Mean Diff.	Var. Ratio	eCDF Mean	eCDF Max	Std. Pair Dist.
distance	0.0297	0.0206	0.6316	1.1264	0.1895	0.2683	0.0297	0.0297	0	1	0	0.0001	0
firstv_yr	2003.58	2007.45	-0.6955	0.5743	0.1435	0.2222	2003.58	2003.59	-0.003	1.0549	0.0068	0.0413	0.3382
age_firstv	57.1008	62.6814	-0.5624	0.8832	0.1073	0.2366	57.101	57.0576	0.0044	1.0453	0.005	0.013	0.4814
obs_period	9.3549	6.8435	0.3674	1.2425	0.0966	0.1697	9.3549	9.3452	0.0014	1.0273	0.0032	0.0219	0.6918
race_5catWhite	0.7333	0.7373	-0.0091	.	0.004	0.004	0.7333	0.7333	0	.	0	0	0
race_5catBlack or African	0.1612	0.128	0.0902	.	0.0332	0.0332	0.1612	0.1612	0	.	0	0	0
race_5catUnknown	0.0816	0.1143	-0.1196	.	0.0327	0.0327	0.0816	0.0816	0	.	0	0	0
race_5catAmerican Indian	0.0094	0.0062	0.0333	.	0.0032	0.0032	0.0094	0.0094	0	.	0	0	0
race_5catAsian or Pacific	0.0145	0.0142	0.003	.	0.0004	0.0004	0.0145	0.0145	0	.	0	0	0
ethNot Hispanic or Latino	0.8885	0.8759	0.0401	.	0.0126	0.0126	0.8885	0.8885	0	.	0	0	0
ethHispanic or Latino	0.0655	0.0434	0.0895	.	0.0222	0.0222	0.0655	0.0655	0	.	0	0	0
ethUnknown	0.046	0.0808	-0.1661	.	0.0348	0.0348	0.046	0.046	0	.	0	0	0
sexM	0.9539	0.9619	-0.0383	.	0.008	0.008	0.9539	0.9539	0	.	0	0	0
sexF	0.0461	0.0381	0.0383	.	0.008	0.008	0.0461	0.0461	0	.	0	0	0
Sample Sizes:
	Untreated	Treated
All	4321175	91754
Matched	183506	91753
Unmatched	4137669	1
Discarded	0	0
NOTE:	Propensity score calculated using logistic regression:
		TBI ~ first visit year, age first visit, observation period, race, ethnicity, sex
	2:1 nearest neighbor matching without replacement
	Restrictions:
		Exact on race, ethnicity, and sex
		Within +/- 0.2 standard deviations of the propensity score
	Std. Mean Diff. = Standardized mean differences
	Var. Ratio = variance ratios
	eCDF = empirical cumulative distribution function
	Std. Pair Dist. = average absolute within-pair difference

## Sheet: Unmatched vs. Matched
Supplemental Table 4. Sample Characteristics for Unmatched vs. Matched Samples
		Unmatched					Matched
Sample characteristic		Overall	TBI -	TBI +	p		Overall	TBI -	TBI +	p
		N = 4,412,929	N = 4,321,175	N = 91,754			N = 275,259	N = 183,506	N = 91,753
Age at Index					<.001					0.007
Min, Max		39.00, 90.00	39.00, 90.00	39.00, 90.00			39.00, 90.00	39.00, 90.00	39.00, 90.00
Mean (SD)		69.46 (9.06)	69.52 (9.04)	66.45 (9.83)			66.42 (9.46)	66.40 (9.27)	66.45 (9.83)
Median (Q1, Q3)		70.00 (64.00, 76.00)	70.00 (64.00, 76.00)	66.00 (60.00, 73.00)			66.00 (60.00, 73.00)	66.00 (60.00, 73.00)	66.00 (60.00, 73.00)
Index Date (Year)					<.001					0.539
Min, Max		1999, 2025	1999, 2025	1999, 2025			1999, 2025	1999, 2025	1999, 2025
Mean (SD)		2014 (7.18)	2014 (7.18)	2013 (7.04)			2013 (7.06)	2013 (7.07)	2013 (7.04)
Median (Q1, Q3)		2016 (2009, 2020)	2016 (2009, 2020)	2013 (2007, 2019)			2013 (2007, 2019)	2014 (2007, 2019)	2013 (2007, 2019)
Age at Outcome					<.001					<.001
Min, Max		65.00, 90.00	65.00, 90.00	65.00, 90.00			65.00, 90.00	65.00, 90.00	65.00, 90.00
Mean (SD)		76.33 (6.52)	76.38 (6.51)	74.26 (6.56)			74.89 (6.48)	75.20 (6.42)	74.26 (6.56)
Median (Q1, Q3)		76.00 (71.00, 81.00)	76.00 (71.00, 81.00)	74.00 (69.00, 79.00)			75.00 (69.00, 79.00)	75.00 (70.00, 79.00)	74.00 (69.00, 79.00)
Age at First VHA Visit					<.001					0.126
Min, Max		39.00, 90.00	39.00, 90.00	39.00, 90.00			39.00, 90.00	39.00, 90.00	39.00, 90.00
Mean (SD)		62.57 (10.58)	62.68 (10.56)	57.10 (9.92)			57.07 (9.78)	57.06 (9.71)	57.10 (9.92)
Median (Q1, Q3)		62.00 (55.00, 70.00)	62.00 (55.00, 70.00)	56.00 (50.00, 63.00)			56.00 (50.00, 64.00)	56.00 (50.00, 64.00)	56.00 (50.00, 63.00)
First VHA Visit Date (Year)					<.001					<.001
Min, Max		1999, 2025	1999, 2025	1999, 2025			1999, 2025	1999, 2025	1999, 2025
Mean (SD)		2007 (7.34)	2007 (7.35)	2003 (5.57)			2003 (5.47)	2003 (5.42)	2003 (5.57)
Median (Q1, Q3)		2006 (2001, 2013)	2006 (2001, 2013)	2001 (1999, 2007)			2001 (1999, 2006)	2001 (1999, 2006)	2001 (1999, 2007)
Sex					<.001					>.9
M		4,244,016 (96.17%)	4,156,496 (96.19%)	87,520 (95.39%)			262,560 (95.39%)	175,040 (95.39%)	87,520 (95.39%)
F		168,913 (3.83%)	164,679 (3.81%)	4,234 (4.61%)			12,699 (4.61%)	8,466 (4.61%)	4,233 (4.61%)
Race					<.001					>.9
White		3,253,326 (73.72%)	3,186,044 (73.73%)	67,282 (73.33%)			201,846 (73.33%)	134,564 (73.33%)	67,282 (73.33%)
Black or African American		567,905 (12.87%)	553,116 (12.80%)	14,789 (16.12%)			44,367 (16.12%)	29,578 (16.12%)	14,789 (16.12%)
Unknown		501,409 (11.36%)	493,924 (11.43%)	7,485 (8.16%)			22,455 (8.16%)	14,970 (8.16%)	7,485 (8.16%)
American Indian or Alaska Native		27,713 (0.63%)	26,848 (0.62%)	865 (0.94%)			2,592 (0.94%)	1,728 (0.94%)	864 (0.94%)
Asian or Pacific Islander		62,576 (1.42%)	61,243 (1.42%)	1,333 (1.45%)			3,999 (1.45%)	2,666 (1.45%)	1,333 (1.45%)
Ethnicity					<.001					>.9
Not Hispanic or Latino		3,866,324 (87.61%)	3,784,800 (87.59%)	81,524 (88.85%)			244,572 (88.85%)	163,048 (88.85%)	81,524 (88.85%)
Hispanic or Latino		193,405 (4.38%)	187,393 (4.34%)	6,012 (6.55%)			18,033 (6.55%)	12,022 (6.55%)	6,011 (6.55%)
Unknown		353,200 (8.00%)	348,982 (8.08%)	4,218 (4.60%)			12,654 (4.60%)	8,436 (4.60%)	4,218 (4.60%)
Observation Period (# Years)					<.001					0.184
Min, Max		0.00, 26.00	0.00, 25.99	0.00, 26.00			0.00, 26.00	0.00, 25.96	0.00, 26.00
Mean (SD)		6.90 (6.16)	6.84 (6.13)	9.35 (6.83)			9.35 (6.77)	9.35 (6.74)	9.35 (6.83)
Median (Q1, Q3)		5.26 (1.68, 10.79)	5.20 (1.65, 10.70)	8.50 (3.46, 14.43)			8.51 (3.45, 14.35)	8.52 (3.44, 14.32)	8.50 (3.46, 14.43)
TBI Severity					<.001					<.001
No TBI		4,321,175 (97.92%)	4,321,175 (100.00%)	0 (0.00%)			183,506 (66.67%)	183,506 (100.00%)	0 (0.00%)
Mild		35,951 (0.81%)	0 (0.00%)	35,951 (39.18%)			35,951 (13.06%)	0 (0.00%)	35,951 (39.18%)
MSP		41,086 (0.93%)	0 (0.00%)	41,086 (44.78%)			41,085 (14.93%)	0 (0.00%)	41,085 (44.78%)
Unclassified		14,717 (0.33%)	0 (0.00%)	14,717 (16.04%)			14,717 (5.35%)	0 (0.00%)	14,717 (16.04%)
All-cause Dementia		842,978 (19.10%)	825,886 (19.11%)	17,092 (18.63%)	<.001		47,363 (17.21%)	30,271 (16.50%)	17,092 (18.63%)	<.001
ADRD		665,939 (15.09%)	651,735 (15.08%)	14,204 (15.48%)	<.001		38,311 (13.92%)	24,107 (13.14%)	14,204 (15.48%)	<.001
AD Plus		596,255 (13.51%)	584,094 (13.52%)	12,161 (13.25%)	0.021		33,463 (12.16%)	21,302 (11.61%)	12,161 (13.25%)	<.001
AD		185,756 (4.21%)	183,384 (4.24%)	2,372 (2.59%)	<.001		8,661 (3.15%)	6,289 (3.43%)	2,372 (2.59%)	<.001

## Sheet: Participant Characteristics
Supplemental Table 5. Participant Characteristics for Overall Sample and by TBI Severity
Variables	Overall	No TBI	Mild TBI	Mod/Sev/Pen TBI	Unclassified TBI
	(N = 275,259)	(N = 183,506)	(N = 35,951)	(N = 41,085)	(N = 14,717)
Age at Index
Min, Max	39, 90	39, 90	39, 90	39, 90	39, 90
Mean (SD)	66.42 (9.46)	66.40 (9.27)	66.55 (8.61)	66.88 (10.61)	65.03 (10.24)
Median (Q1, Q3)	66 (60, 73)	66 (60, 73)	66 (61, 72)	66 (59, 75)	65 (57, 72)
Index Date (Year)
Min, Max	1999, 2025	1999, 2025	1999, 2025	1999, 2025	1999, 2025
Median (Q1, Q3)	2013 (2007, 2019)	2014 (2007, 2019)	2017 (2012, 2021)	2011 (2006, 2016)	2012 (2006, 2017)
Age at Outcome
Min, Max	65, 90	65, 90	65, 90	65, 90	65, 90
Mean (SD)	74.89 (6.48)	75.20 (6.42)	73.29 (6.20)	74.99 (6.79)	74.56 (6.46)
Median (Q1, Q3)	75 (69, 79)	75 (70, 79)	72 (68, 77)	74 (69, 80)	74 (69, 79)
Outcome Date (Year)
Min, Max	1999, 2025	1999, 2025	1999, 2025	1999, 2025	1999, 2025
Median (Q1, Q3)	2025 (2020, 2025)	2025 (2021, 2025)	2025 (2021, 2025)	2022 (2015, 2025)	2024 (2019, 2025)
Age at First VHA Visit
Min, Max	39, 90	39, 90	39, 90	39, 90	39, 90
Mean (SD)	57.07 (9.78)	57.06 (9.71)	55.68 (9.36)	58.48 (10.32)	56.73 (9.59)
Median (Q1, Q3)	56 (50, 64)	56 (50, 64)	55 (49, 62)	57 (51, 65)	55 (50, 63)
First VHA Visit Date (Year)
Min, Max	1999, 2025	1999, 2025	1999, 2025	1999, 2025	1999, 2025
Median (Q1, Q3)	2001 (1999, 2006)	2001 (1999, 2006)	2002 (1999, 2009)	2000 (1999, 2005)	2001 (1999, 2006)
Observation Period (# Years)
Min, Max	0, 26	0, 26	0, 26	0, 26	0, 26
Mean (SD)	9.35 (6.77)	9.35 (6.74)	10.87 (7.06)	8.41 (6.48)	8.29 (6.55)
Median (Q1, Q3)	8.51 (3.45, 14.35)	8.52 (3.44, 14.32)	10.72 (4.77, 16.58)	7.36 (2.98, 12.67)	7.09 (2.62, 12.78)
Sex
Male	262,560 (95.39)	175,040 (95.39)	33,856 (94.17)	39,537 (96.23)	14,127 (95.99)
Female	12,699 (4.61)	8,466 (4.61)	2,095 (5.83)	1,548 (3.77)	590 (4.01)
Race
White	201,846 (73.33)	134,564 (73.33)	26,708 (74.29)	29,837 (72.62)	10,737 (72.96)
Black or African American	44,367 (16.12)	29,578 (16.12)	5,695 (15.84)	6,594 (16.05)	2,500 (16.99)
Unknown	22,455 (8.16)	14,970 (8.16)	2,628 (7.31)	3,701 (9.01)	1,156 (7.85)
American Indian or Alaska Native	2,592 (0.94)	1,728 (0.94)	397 (1.10)	337 (0.82)	130 (0.88)
Asian or Pacific Islander	3,999 (1.45)	2,666 (1.45)	523 (1.45)	616 (1.50)	194 (1.32)
Ethnicity
Not Hispanic or Latino	244,572 (88.85)	163,048 (88.85)	32,495 (90.39)	35,864 (87.29)	13,165 (89.45)
Hispanic or Latino	18,033 (6.55)	12,022 (6.55)	2,158 (6.00)	2,948 (7.18)	905 (6.15)
Unknown	12,654 (4.60)	8,436 (4.60)	1,298 (3.61)	2,273 (5.53)	647 (4.40)
Abbreviations: TBI = traumatic brain injury; Mod/Sev/Pen = moderate/severe/penetrating; VHA = Veterans Health Administration

## Sheet: Dementia Rates by TBI Severity
Supplemental Table 6. Dementia Rates by TBI Severity
Phenotype	Overall Sample	No TBI	Mild TBI	Mod/Sev/Pen TBI	Unclassified TBI
	(N= 275,259)	(N = 183,506)	(N = 35,951)	(N = 41,085)	(N = 14,717)
Strict-AD	8,661 (3.15)	6,289 (3.43)	846 (2.35)	1,156 (2.81)	370 (2.51)
AD+	33,463 (12.16)	21,302 (11.61)	3,749 (10.43)	6,495 (15.81)	1,917 (13.03)
ADRD	38,311 (13.92)	24,107 (13.14)	4,434 (12.33)	7,513 (18.29)	2,257 (15.34)
Dementia	47,363 (17.21)	30,271 (16.50)	5,583 (15.53)	8,811 (21.45)	2,698 (18.33)
Abbreviations:	AD = Alzheimer’s disease; AD+ = Alzheimer’s disease plus non-specific dementia; ADRD = Alzheimer’s disease and related dementia; Dementia = All-cause dementia.
